# Supplementary material for: N′-(2-Chloro-5-nitro­benzyl­idene)isonicotinohydrazide
Source: Acta Crystallogr Sect E Struct Rep Online. 2009 Feb 28;65(Pt 3):o623. doi: 10.1107/S1600536809006588 (PMC2968476; doi:10.1107/S1600536809006588)
Supplement: Supplementary file 2 [file e-65-0o623-Isup2.hkl]

# 
# h,k,l, Fc-squared, Fo-squared, sigma(Fo-squared) and status flag 
# 
data_I
_shelx_title ' B in I4(1)/a' 
_shelx_refln_list_code          4 
_shelx_F_calc_maximum      760.88 
_exptl_crystal_F_000      2496.00 
_reflns_d_resolution_high  0.7829 
 
loop_ 
 _symmetry_equiv_pos_as_xyz 
 'x, y, z' 
 '-x+1/2, -y, z+1/2' 
 '-y+3/4, x+1/4, z+1/4' 
 'y+3/4, -x+3/4, z+3/4' 
 'x+1/2, y+1/2, z+1/2' 
 '-x+1, -y+1/2, z+1' 
 '-y+5/4, x+3/4, z+3/4' 
 'y+5/4, -x+5/4, z+5/4' 
 '-x, -y, -z' 
 'x-1/2, y, -z-1/2' 
 'y-3/4, -x-1/4, -z-1/4' 
 '-y-3/4, x-3/4, -z-3/4' 
 '-x+1/2, -y+1/2, -z+1/2' 
 'x, y+1/2, -z' 
 'y-1/4, -x+1/4, -z+1/4' 
 '-y-1/4, x-1/4, -z-1/4' 
 
_cell_length_a    18.5859 
_cell_length_b    18.5859 
_cell_length_c    15.1833 
_cell_angle_alpha  90.000 
_cell_angle_beta   90.000 
_cell_angle_gamma  90.000 
 
_shelx_F_squared_multiplier     1.000 
 
loop_ 
 _refln_index_h 
 _refln_index_k 
 _refln_index_l 
 _refln_F_squared_calc 
 _refln_F_squared_meas 
 _refln_F_squared_sigma 
 _refln_observed_status 
   0   2   0    17678.18    17225.11    730.95 o 
   2   2   0    50790.97    52567.75   2525.35 o 
  -2   4   0    12847.49    12293.07    526.50 o 
   0   4   0     8197.02     8318.61    358.14 o 
   2   4   0    65798.02    65327.13   5078.77 o 
   4   4   0   578933.56   568420.00  33405.02 o 
  -4   6   0     2442.12     2494.46    117.82 o 
  -2   6   0   159732.95   159423.81   6720.46 o 
   0   6   0    32310.18    31693.49   1346.75 o 
   2   6   0      380.56      324.74     32.04 o 
   4   6   0     9363.18     8876.12    432.96 o 
   6   6   0     9116.19     9543.98    468.60 o 
  -6   8   0    12167.13    12565.60    547.79 o 
  -4   8   0        1.03       -4.51     15.92 o 
  -2   8   0    15218.21    15723.30    677.64 o 
   0   8   0     4180.04     4246.54    193.14 o 
   2   8   0     3323.98     3476.33    180.08 o 
   4   8   0    18602.65    19806.04    954.42 o 
   6   8   0    31373.08    31777.26   1522.12 o 
   8   8   0    37428.78    36500.48   1806.69 o 
  -8  10   0      114.85      183.71     32.78 o 
  -6  10   0    19059.09    19170.16    828.55 o 
  -4  10   0        6.22        4.56     19.38 o 
  -2  10   0      803.02      936.11     62.48 o 
   0  10   0      203.83      138.56     25.22 o 
   2  10   0      198.26      159.10     38.61 o 
   4  10   0     2759.60     2512.89    140.88 o 
   6  10   0     3132.93     3206.33    175.39 o 
   8  10   0     1769.14     1919.43    126.37 o 
  10  10   0    10593.50    10658.14    722.46 o 
 -10  12   0     1743.16     1709.44    211.56 o 
  -8  12   0       18.18      -32.74     30.66 o 
  -6  12   0     2077.87     2189.31    136.84 o 
  -4  12   0      154.54      140.77     29.55 o 
  -2  12   0    10018.00     9770.41    433.93 o 
   0  12   0     5738.23     5958.30    570.95 o 
   2  12   0     5746.24     5557.50    286.69 o 
   4  12   0      676.03      666.69     61.43 o 
   6  12   0      269.41      257.05     40.35 o 
   8  12   0      288.83      234.66     42.27 o 
  10  12   0     4984.87     4540.83    283.60 o 
  12  12   0     2898.66     2943.85    289.40 o 
 -12  14   0      105.87       32.92     44.20 o 
 -10  14   0     4423.64     4321.00    430.88 o 
  -8  14   0     1844.80     1857.72    222.15 o 
  -6  14   0      222.36      157.80     90.74 o 
  -4  14   0       81.22      156.63     42.51 o 
  -2  14   0      147.06      196.31     43.55 o 
   0  14   0      247.28      388.68     51.86 o 
   2  14   0       99.04      125.59     34.92 o 
   4  14   0     2017.30     1529.18    108.97 o 
   6  14   0        8.86        7.21     52.45 o 
   8  14   0       59.02       69.77     34.22 o 
  10  14   0      175.53       90.71     64.56 o 
  12  14   0      112.52      222.44     76.17 o 
  14  14   0     1448.26     1370.16    171.48 o 
 -14  16   0      419.17      261.71     87.82 o 
 -12  16   0     1030.94     1035.48    119.87 o 
 -10  16   0       42.61      192.96     61.49 o 
  -8  16   0       35.09       74.88     51.34 o 
  -6  16   0     1561.42     1661.64    151.53 o 
  -4  16   0      870.88      830.27     96.86 o 
  -2  16   0       91.96      119.65     63.07 o 
   0  16   0       34.74       11.34     47.36 o 
   2  16   0        7.03      -54.13    106.40 o 
   4  16   0       61.75      107.66     49.80 o 
   6  16   0     1365.13     1371.63    128.57 o 
   8  16   0        5.22       28.05     40.69 o 
  10  16   0      154.78      230.54     76.26 o 
  12  16   0       45.42      205.55     76.32 o 
  14  16   0      951.60     1067.41    561.99 o 
  16  16   0       64.56       58.01    139.16 o 
 -14  18   0      254.90      289.32    162.60 o 
 -12  18   0      114.99      187.46    152.55 o 
 -10  18   0        0.05       40.01     80.88 o 
  -8  18   0      252.80       43.41     78.37 o 
  -6  18   0      423.52      336.96     94.50 o 
  -4  18   0      460.12      460.90     99.28 o 
  -2  18   0      330.28      262.47     83.05 o 
   0  18   0      877.31     1128.39    159.32 o 
   2  18   0       62.73       11.38     54.12 o 
   4  18   0      988.79     1194.94    185.58 o 
   6  18   0       16.52       17.83    104.01 o 
   8  18   0        1.15       83.21     83.21 o 
  10  18   0      217.04      462.92    131.99 o 
  12  18   0       12.20      161.39    107.36 o 
  14  18   0        2.32      179.68    104.25 o 
 -12  20   0       15.16      -24.87    121.46 o 
 -10  20   0       35.28       22.99     87.76 o 
  -8  20   0      286.74      309.62    109.70 o 
  -6  20   0        6.39       40.56     75.24 o 
  -4  20   0       64.89       80.95     74.56 o 
  -2  20   0      452.63      550.08    118.62 o 
   0  20   0      148.08      177.67     81.66 o 
   2  20   0      115.62      166.47    241.26 o 
   4  20   0      733.21      758.24    275.72 o 
   6  20   0      222.18      309.25    233.61 o 
   8  20   0       16.72      128.64    100.90 o 
  10  20   0      173.55      101.38    114.29 o 
  12  20   0        0.94      -15.78     88.47 o 
  -8  22   0       34.45       30.13    137.72 o 
  -6  22   0       27.04       21.26    100.66 o 
  -4  22   0       47.66      249.00    110.70 o 
  -2  22   0      159.29      148.22     92.13 o 
   0  22   0        4.06      -39.05     96.36 o 
   2  22   0       35.80      133.52     85.79 o 
   4  22   0       94.67      136.06     83.15 o 
   6  22   0      159.93      207.54    114.77 o 
   8  22   0       67.02      126.25    116.20 o 
   0   1   1      733.39      754.81     26.64 o 
  -1   2   1     2032.18     1826.13     74.16 o 
   1   2   1     1383.44     1261.54     44.19 o 
  -2   3   1    19085.94    20426.95    647.67 o 
   0   3   1     1127.93     1325.01     46.45 o 
   2   3   1    60314.19    60993.88   1923.87 o 
  -3   4   1    43290.79    45701.90   1446.19 o 
  -1   4   1     5835.54     5857.75    179.68 o 
   1   4   1     9599.86     9447.56    303.06 o 
   3   4   1   241166.83   241630.66   8057.67 o 
  -4   5   1     1290.76     1535.53     57.39 o 
  -2   5   1    31928.50    32540.24    977.96 o 
   0   5   1    24273.53    24384.17    774.56 o 
   2   5   1    43269.64    44967.78   1422.55 o 
   4   5   1     5781.36     5480.59    191.96 o 
  -5   6   1     6787.61     6978.43    229.72 o 
  -3   6   1     2304.04     2251.72     75.38 o 
  -1   6   1      251.75      235.32     16.33 o 
   1   6   1     2209.88     2143.34     75.98 o 
   3   6   1     9977.98    10292.65    352.56 o 
   5   6   1     8459.33     8364.35    291.05 o 
  -6   7   1     7624.76     8071.31    265.77 o 
  -4   7   1     9049.25     9118.65    281.77 o 
  -2   7   1     6974.45     7029.66    229.84 o 
   0   7   1     6564.37     6017.02    198.83 o 
   2   7   1     5475.19     5017.39    167.54 o 
   4   7   1     2012.40     2140.21     83.34 o 
   6   7   1     1118.36     1074.06     54.05 o 
  -7   8   1    10988.16    11357.21    370.78 o 
  -5   8   1    12029.41    12118.00    372.61 o 
  -3   8   1      668.02      783.87     36.88 o 
  -1   8   1     5617.33     5586.97    197.11 o 
   1   8   1      155.83      158.83     26.22 o 
   3   8   1      510.43      547.38     33.77 o 
   5   8   1        2.68      -18.04     12.25 o 
   7   8   1    20561.38    19533.82    667.89 o 
  -8   9   1     1034.95     1030.37     56.78 o 
  -6   9   1    20350.23    20353.25    619.90 o 
  -4   9   1     2384.81     2241.76     80.23 o 
  -2   9   1      677.50      697.66     35.18 o 
   0   9   1      111.07       87.11     15.25 o 
   2   9   1     6227.04     5885.24    198.01 o 
   4   9   1    17840.24    17840.11    657.27 o 
   6   9   1     9990.93     9855.75    344.90 o 
   8   9   1      149.35      169.03     25.74 o 
  -9  10   1      334.54      350.94     34.76 o 
  -7  10   1      325.82      432.00     30.54 o 
  -5  10   1     2063.03     2146.62     80.17 o 
  -3  10   1      146.57      141.18     18.09 o 
  -1  10   1      240.12      305.60     25.15 o 
   1  10   1    13266.89    13193.08    428.45 o 
   3  10   1      228.83      184.24     25.10 o 
   5  10   1     1663.73     1600.45     74.20 o 
   7  10   1     7756.97     7532.42    268.78 o 
   9  10   1      394.63      468.82     38.59 o 
 -10  11   1     2178.95     2361.93    116.58 o 
  -8  11   1       26.22       39.21     29.19 o 
  -6  11   1      176.52      201.65     24.15 o 
  -4  11   1     1711.24     2062.71     85.42 o 
  -2  11   1       16.48       21.58     14.61 o 
   0  11   1     4478.54     4532.43    157.49 o 
   2  11   1     2513.94     2452.51    100.88 o 
   4  11   1     1277.60     1158.98     65.54 o 
   6  11   1      183.35      178.79     24.65 o 
   8  11   1      198.84      225.03     29.10 o 
  10  11   1        1.92       -9.28     21.85 o 
 -11  12   1     1045.96      830.28     67.80 o 
  -9  12   1      902.79      934.97     87.77 o 
  -7  12   1       26.28       28.95     21.21 o 
  -5  12   1       54.79       53.09     20.15 o 
  -3  12   1      168.46      184.74     28.55 o 
  -1  12   1      203.88      234.23     38.03 o 
   1  12   1       88.56      118.67     21.98 o 
   3  12   1        4.61       -3.02     18.37 o 
   5  12   1      136.48       90.21     21.66 o 
   7  12   1       93.60      129.13     24.02 o 
   9  12   1      184.27      153.58     28.23 o 
  11  12   1     4834.14     4294.38    193.33 o 
 -12  13   1        8.11       17.83     29.82 o 
 -10  13   1      514.58      489.62     53.85 o 
  -8  13   1       69.46       72.16     35.15 o 
  -6  13   1      222.32      233.42     33.74 o 
  -4  13   1        0.93      -16.68     17.75 o 
  -2  13   1     3951.78     4037.50    154.37 o 
   0  13   1      213.70      219.02     27.62 o 
   2  13   1     1264.64     1171.94     62.77 o 
   4  13   1       52.46       73.24     20.84 o 
   6  13   1      402.18      387.39     34.86 o 
   8  13   1     2052.67     2117.09    117.79 o 
  10  13   1     1985.59     2110.70    120.26 o 
  12  13   1        0.24       19.18     34.23 o 
 -13  14   1        6.58      -35.86     32.50 o 
 -11  14   1      119.81      139.10     52.73 o 
  -9  14   1     1081.88     1037.86     89.17 o 
  -7  14   1      171.56      245.64     41.15 o 
  -5  14   1        9.27       56.21     27.12 o 
  -3  14   1     3304.23     3418.49    150.14 o 
  -1  14   1       71.50       43.27     22.30 o 
   1  14   1      398.50      522.26     48.49 o 
   3  14   1      641.00      743.85     54.42 o 
   5  14   1      142.08      204.30     31.81 o 
   7  14   1      267.25      296.20     36.31 o 
   9  14   1        3.01      -15.76     25.84 o 
  11  14   1      912.52      952.95     89.99 o 
  13  14   1      700.83      789.60     77.24 o 
 -14  15   1      290.01      242.04     57.37 o 
 -12  15   1       45.25       42.00     36.49 o 
 -10  15   1       85.34       37.69     42.70 o 
  -8  15   1       23.09        1.31     30.90 o 
  -6  15   1      171.47      243.18     42.27 o 
  -4  15   1      263.22      399.67     43.76 o 
  -2  15   1      331.71      443.24     49.37 o 
   0  15   1      106.78      102.47     36.00 o 
   2  15   1       28.82       51.56     27.05 o 
   4  15   1     1411.32     1419.74    110.14 o 
   6  15   1      837.10      782.09     68.35 o 
   8  15   1      682.11      775.55     60.01 o 
  10  15   1      144.73      124.43     44.51 o 
  12  15   1       22.69      -27.70     34.60 o 
  14  15   1       24.02       71.52     46.59 o 
 -15  16   1      100.04      141.47     55.36 o 
 -13  16   1       10.00      -24.41     39.15 o 
 -11  16   1        0.02      -47.29     31.53 o 
  -9  16   1      217.96      289.98     55.78 o 
  -7  16   1      106.84      132.55     46.26 o 
  -5  16   1       86.66       83.83     39.29 o 
  -3  16   1       20.91       28.77     29.08 o 
  -1  16   1      469.11      579.03     62.87 o 
   1  16   1      229.71      217.74     43.50 o 
   3  16   1      132.14      183.13     39.46 o 
   5  16   1       19.59       31.96     29.55 o 
   7  16   1      460.22      493.17     53.70 o 
   9  16   1       70.93      126.75     62.98 o 
  11  16   1        3.75       60.02     42.35 o 
  13  16   1      257.16      154.64     53.18 o 
  15  16   1      759.46      827.43     98.34 o 
 -16  17   1       27.70       92.25     75.01 o 
 -14  17   1      141.88      -30.40     53.36 o 
 -12  17   1      141.32      123.32     58.47 o 
 -10  17   1        9.83      -18.14     40.20 o 
  -8  17   1       20.84       41.47     43.99 o 
  -6  17   1      217.59      176.03     49.61 o 
  -4  17   1        0.09        9.97     34.21 o 
  -2  17   1       87.49      100.07     44.22 o 
   0  17   1      223.10      167.85     54.88 o 
   2  17   1      671.31      637.85     76.59 o 
   4  17   1        0.44       -0.36     29.81 o 
   6  17   1       46.47       98.77     34.36 o 
   8  17   1      354.67      382.73     61.99 o 
  10  17   1      405.88      396.85     82.10 o 
  12  17   1      128.84       88.56     66.38 o 
  14  17   1       69.45       14.30     46.86 o 
  16  17   1        9.64      118.56     59.99 o 
 -15  18   1       49.48       68.76     69.31 o 
 -13  18   1       48.37      -35.49     83.61 o 
 -11  18   1        1.54       29.68     53.88 o 
  -9  18   1       64.38       74.33     64.19 o 
  -7  18   1      257.75      394.12     74.20 o 
  -5  18   1      121.44      213.74     92.91 o 
  -3  18   1       68.54       31.43     43.89 o 
  -1  18   1        8.99        6.63     39.82 o 
   1  18   1       11.88       48.09     43.91 o 
   3  18   1      316.61      411.36     62.59 o 
   5  18   1        2.65       80.06     36.34 o 
   7  18   1      167.50      114.29     47.37 o 
   9  18   1      108.28       61.51     51.08 o 
  11  18   1        0.06        8.35     49.08 o 
  13  18   1       59.31      133.30     62.21 o 
  15  18   1        8.83      -18.75     64.33 o 
 -14  19   1        4.14      -63.10     77.54 o 
 -12  19   1        0.29      -12.51     70.06 o 
 -10  19   1       10.16       36.02     59.36 o 
  -8  19   1        7.01      -44.89     53.19 o 
  -6  19   1      280.74      414.95     75.04 o 
  -4  19   1       40.18       10.12     43.77 o 
  -2  19   1       70.47       71.39     50.66 o 
   0  19   1      450.60      582.77     82.80 o 
   2  19   1       57.32       70.44     44.73 o 
   4  19   1        6.22       20.62     49.01 o 
   6  19   1      238.47      285.06     57.30 o 
   8  19   1      218.11      255.39     83.52 o 
  10  19   1      120.72      451.43    140.59 o 
  12  19   1       63.57      192.14     83.06 o 
  14  19   1       16.20      117.75     73.29 o 
 -11  20   1       10.09      -55.84     68.34 o 
  -9  20   1      230.99      238.24     70.84 o 
  -7  20   1        5.51       45.46     62.05 o 
  -5  20   1      530.58      448.76     80.52 o 
  -3  20   1      139.11       89.02     68.86 o 
  -1  20   1       40.46       86.84     52.87 o 
   1  20   1       81.00       88.49     50.94 o 
   3  20   1       49.10       60.76     45.03 o 
   5  20   1       32.98       88.92     46.67 o 
   7  20   1       47.02       96.45     57.64 o 
   9  20   1       61.89      184.03     83.84 o 
  11  20   1       65.41      123.98     76.58 o 
 -10  21   1       12.28      -53.23     72.36 o 
  -8  21   1        6.25       51.01     59.95 o 
  -6  21   1       74.95       -8.14     52.27 o 
  -4  21   1      165.34      125.59     93.39 o 
  -2  21   1      228.95      321.04     70.95 o 
   0  21   1        5.50        6.59     49.77 o 
   2  21   1       35.96       62.42     49.24 o 
   4  21   1       49.28       87.64     47.71 o 
   6  21   1      170.18      226.33     64.31 o 
   8  21   1        7.96      -21.74     64.91 o 
  10  21   1        6.43      -38.63    114.05 o 
  -7  22   1       25.24       87.55     60.35 o 
  -5  22   1       68.45       70.16     59.94 o 
  -3  22   1        2.60      -37.55     52.14 o 
  -1  22   1       46.20      114.72     60.18 o 
   1  22   1       40.60       27.92     49.97 o 
   3  22   1        4.62       69.53     50.15 o 
   5  22   1       18.14      119.75     54.97 o 
   7  22   1       54.95       52.78     87.75 o 
  -4  23   1       27.51       67.78     64.66 o 
  -2  23   1        2.79      110.58     68.19 o 
   0  23   1      259.56      326.59     88.97 o 
   2  23   1      217.72      147.36     64.40 o 
   4  23   1       74.13      124.67    142.44 o 
   1   1   2      247.10      300.81     15.37 o 
   0   2   2    12211.43    11743.32    353.54 o 
   2   2   2     5000.46     4695.32    152.86 o 
  -1   3   2     7588.38     7685.13    245.71 o 
   1   3   2     5492.79     5218.61    181.51 o 
   3   3   2      283.58      230.34     15.27 o 
  -2   4   2     7279.66     6951.31    238.27 o 
   0   4   2     8890.35     8621.15    277.29 o 
   2   4   2    21974.82    22994.06    730.40 o 
   4   4   2    34496.38    33262.62   1053.04 o 
  -3   5   2     2546.07     2525.73     93.24 o 
  -1   5   2     1817.27     1690.45     65.06 o 
   1   5   2    29559.70    29711.18    942.49 o 
   3   5   2     6177.64     6017.61    198.21 o 
   5   5   2     2734.31     2714.49     94.54 o 
  -4   6   2     1501.50     1673.92     63.03 o 
  -2   6   2      135.32      165.28     19.14 o 
   0   6   2    10654.07     9860.11    318.69 o 
   2   6   2    28909.76    28594.00    907.57 o 
   4   6   2    11877.49    12096.40    413.07 o 
   6   6   2     4264.04     4404.79    149.49 o 
  -5   7   2        6.15        9.09     11.02 o 
  -3   7   2     3061.03     2997.81    104.67 o 
  -1   7   2    21458.01    20068.54    640.51 o 
   1   7   2      238.58      212.37     22.47 o 
   3   7   2      700.45      745.64     37.20 o 
   5   7   2    31746.45    31602.90   1070.11 o 
   7   7   2     8032.52     7928.32    261.12 o 
  -6   8   2     4550.88     4346.99    141.87 o 
  -4   8   2    14359.00    14869.97    454.16 o 
  -2   8   2     1719.92     1717.77     78.49 o 
   0   8   2      737.85      782.00     38.40 o 
   2   8   2       66.26       58.22     16.01 o 
   4   8   2     5187.83     5530.91    212.20 o 
   6   8   2     1998.17     2301.21     93.98 o 
   8   8   2     4156.96     3688.98    130.90 o 
  -7   9   2      223.91      249.54     22.91 o 
  -5   9   2      202.94      324.25     24.13 o 
  -3   9   2      737.86      857.49     57.06 o 
  -1   9   2     9579.07     9513.74    329.03 o 
   1   9   2     2949.16     2716.19     98.43 o 
   3   9   2     4358.65     4596.79    157.56 o 
   5   9   2     1868.49     1732.65     77.07 o 
   7   9   2     8202.09     8168.47    289.51 o 
   9   9   2      844.50     1037.84     59.43 o 
  -8  10   2      278.79      268.79     31.09 o 
  -6  10   2     1148.04     1334.26     61.98 o 
  -4  10   2      204.08      242.08     25.47 o 
  -2  10   2      737.00      805.96     48.91 o 
   0  10   2      598.22      624.55     37.89 o 
   2  10   2    11004.67    10807.01    353.93 o 
   4  10   2      579.81      511.63     36.37 o 
   6  10   2      706.46      652.76     43.37 o 
   8  10   2      842.64      837.58     65.56 o 
  10  10   2      265.65      278.29     34.14 o 
  -9  11   2      115.80      177.59     28.41 o 
  -7  11   2     3598.97     3549.90    138.42 o 
  -5  11   2       67.54       82.57     20.30 o 
  -3  11   2     1069.13     1189.15     64.31 o 
  -1  11   2       43.86       34.18     17.29 o 
   1  11   2     4050.12     4262.97    148.53 o 
   3  11   2      161.07      174.84     23.01 o 
   5  11   2     3179.96     3174.76    123.92 o 
   7  11   2      215.34      242.74     28.13 o 
   9  11   2      115.69       81.51     25.33 o 
  11  11   2      501.78      459.60     45.48 o 
 -10  12   2     2365.80     2030.87     98.88 o 
  -8  12   2      477.67      538.33     43.25 o 
  -6  12   2     1936.58     2060.97    123.59 o 
  -4  12   2        3.74       40.69     20.12 o 
  -2  12   2       17.59       28.62     18.80 o 
   0  12   2    14238.00    13737.49    447.95 o 
   2  12   2       81.06      114.48     31.40 o 
   4  12   2      166.23      144.58     24.03 o 
   6  12   2      705.50      796.20     51.10 o 
   8  12   2       46.30       37.23     21.73 o 
  10  12   2     1111.70     1422.23     91.97 o 
  12  12   2      103.23       72.31     44.34 o 
 -11  13   2      399.67      345.03     45.91 o 
  -9  13   2     2644.84     2546.81    124.55 o 
  -7  13   2      599.11      630.86     49.41 o 
  -5  13   2       88.96       75.27     24.02 o 
  -3  13   2     2806.57     3093.35    136.46 o 
  -1  13   2        1.58       21.33     21.01 o 
   1  13   2      292.81      379.65     38.44 o 
   3  13   2     7614.83     7464.87    316.19 o 
   5  13   2      220.20      160.07     27.88 o 
   7  13   2     1282.31     1257.42     75.57 o 
   9  13   2      492.43      488.52     49.52 o 
  11  13   2       27.64       -5.78     26.89 o 
  13  13   2       68.22       93.10     38.92 o 
 -12  14   2      121.16       57.91     38.22 o 
 -10  14   2       13.50       58.23     32.08 o 
  -8  14   2     2170.07     2208.04    127.99 o 
  -6  14   2      264.88      301.89     44.34 o 
  -4  14   2      216.85      270.08     40.13 o 
  -2  14   2     2393.73     2530.51    129.02 o 
   0  14   2       61.59       56.33     25.36 o 
   2  14   2        0.19       13.56     22.60 o 
   4  14   2       85.58      105.14     25.94 o 
   6  14   2     2187.79     1927.19    101.08 o 
   8  14   2       17.17       20.22     26.76 o 
  10  14   2       41.36       69.07     30.97 o 
  12  14   2      217.18      176.22     50.05 o 
  14  14   2       15.64       58.55     39.92 o 
 -13  15   2       25.89       37.70     39.25 o 
 -11  15   2       57.97      134.84     42.35 o 
  -9  15   2       63.91       81.22     35.18 o 
  -7  15   2       38.22       54.44     47.84 o 
  -5  15   2       15.44      -10.58     27.72 o 
  -3  15   2      888.72     1018.74     76.12 o 
  -1  15   2     1377.30     1278.91     78.10 o 
   1  15   2      111.05      139.87     29.84 o 
   3  15   2      421.66      508.35     50.26 o 
   5  15   2       55.17        3.13     23.77 o 
   7  15   2      998.06     1004.83    119.01 o 
   9  15   2       97.08       35.44     30.56 o 
  11  15   2        0.32      -34.13     32.72 o 
  13  15   2        7.19        9.20     37.40 o 
  15  15   2      339.42      264.39     59.96 o 
 -14  16   2       76.24       31.98     53.12 o 
 -12  16   2        5.41      -35.26     44.09 o 
 -10  16   2       21.88       56.54     43.61 o 
  -8  16   2      537.62      595.16     79.84 o 
  -6  16   2     1428.53     1428.23     96.28 o 
  -4  16   2      664.45      849.40    104.06 o 
  -2  16   2      665.41      558.27     56.37 o 
   0  16   2       89.57       40.87     30.57 o 
   2  16   2        2.66        4.39     25.80 o 
   4  16   2     1449.22     1276.31     87.44 o 
   6  16   2     1355.68     1417.08     93.14 o 
   8  16   2       87.66      162.57     40.25 o 
  10  16   2       34.12       71.39     43.21 o 
  12  16   2        0.14       42.59     43.02 o 
  14  16   2       11.53       86.84     52.47 o 
  16  16   2        0.26       81.16     69.33 o 
 -15  17   2      113.46      154.42     71.83 o 
 -13  17   2       31.50       46.51     53.64 o 
 -11  17   2      155.06      229.88     62.52 o 
  -9  17   2        8.17       36.25     46.87 o 
  -7  17   2     1435.00     1635.36    121.94 o 
  -5  17   2     2211.69     2529.80    144.47 o 
  -3  17   2        3.45       56.14     33.19 o 
  -1  17   2     1229.42     1279.59     91.84 o 
   1  17   2        0.10       12.39     29.44 o 
   3  17   2      607.18      734.76     73.86 o 
   5  17   2     1076.15      890.49     80.02 o 
   7  17   2      244.77      131.77     47.14 o 
   9  17   2        7.27       60.36     49.94 o 
  11  17   2      355.20      335.43     71.93 o 
  13  17   2        5.24        0.84     57.22 o 
  15  17   2        8.23       84.07     53.77 o 
 -14  18   2        2.12       76.34     67.28 o 
 -12  18   2      253.12      266.59    100.64 o 
 -10  18   2        8.64       45.34     50.69 o 
  -8  18   2       28.27        9.35     44.05 o 
  -6  18   2      184.71      167.10     50.52 o 
  -4  18   2      328.32      294.32     53.94 o 
  -2  18   2      411.61      392.66     59.89 o 
   0  18   2      109.29      136.29     49.89 o 
   2  18   2     1427.38     1445.70    126.81 o 
   4  18   2      107.36      126.85     43.12 o 
   6  18   2        1.47       31.38     33.64 o 
   8  18   2       31.89       59.86     52.25 o 
  10  18   2      145.92       90.16    116.27 o 
  12  18   2        0.61       49.21     57.03 o 
  14  18   2       96.88       37.53     61.78 o 
 -13  19   2        0.00        3.86     57.85 o 
 -11  19   2       13.79       53.93     58.90 o 
  -9  19   2       14.40      -30.62     86.28 o 
  -7  19   2      146.20      209.97     64.91 o 
  -5  19   2       30.83      -31.17     47.14 o 
  -3  19   2      109.44      207.50     57.84 o 
  -1  19   2       12.90      125.67     56.32 o 
   1  19   2      790.76      759.85     89.83 o 
   3  19   2        3.23       39.05     41.65 o 
   5  19   2       69.12       55.60     46.52 o 
   7  19   2        1.66       17.73     43.57 o 
   9  19   2      171.30      201.46     74.05 o 
  11  19   2       58.95       71.13     59.50 o 
  13  19   2       36.76      151.44     64.06 o 
 -12  20   2        1.89      144.48    102.20 o 
 -10  20   2       81.83        6.59     69.22 o 
  -8  20   2       13.92       29.41     55.38 o 
  -6  20   2        4.35       82.64     57.98 o 
  -4  20   2        1.86      178.59     61.78 o 
  -2  20   2      797.76     1102.29    117.39 o 
   0  20   2      297.69      244.86     60.37 o 
   2  20   2       44.00       72.25     49.39 o 
   4  20   2      189.78      269.64     58.28 o 
   6  20   2       88.05        0.49     49.13 o 
   8  20   2       20.75       45.32     54.98 o 
  10  20   2      109.21      122.65    169.52 o 
  12  20   2        0.02       61.68     73.86 o 
  -9  21   2       91.06       58.15     69.58 o 
  -7  21   2       19.45      -14.89     56.75 o 
  -5  21   2      119.62      144.87     71.65 o 
  -3  21   2       27.11       27.06     58.39 o 
  -1  21   2       37.67      117.02     70.84 o 
   1  21   2        0.12      -11.89     49.35 o 
   3  21   2      170.18      164.27     58.61 o 
   5  21   2      118.78       51.27     56.50 o 
   7  21   2        0.85       25.93     52.49 o 
   9  21   2       83.50       97.24    139.40 o 
  -8  22   2       83.42      140.42    102.07 o 
  -6  22   2        1.00       27.15     55.65 o 
  -4  22   2       47.63       46.85     55.91 o 
  -2  22   2       46.62      134.74     60.60 o 
   0  22   2      183.60      285.72     81.72 o 
   2  22   2       46.78      102.57     53.09 o 
   4  22   2      211.24      192.46     90.50 o 
   6  22   2       70.46       61.38     62.80 o 
   8  22   2        0.37      127.68    115.25 o 
  -5  23   2        0.37       83.08     90.34 o 
  -3  23   2      244.77      197.97    115.07 o 
  -1  23   2      310.77      434.45     79.69 o 
   1  23   2      140.85      210.09     68.33 o 
   3  23   2       81.43      133.21     61.73 o 
   5  23   2       33.08      150.63    136.77 o 
   0   1   3    20036.00    20699.28    697.65 o 
  -1   2   3    12184.42    12011.10    408.76 o 
   1   2   3    18080.59    16780.71    530.02 o 
  -2   3   3    10859.53    10082.00    344.45 o 
   0   3   3     4301.73     4212.53    131.21 o 
   2   3   3    67542.45    68652.06   2053.32 o 
  -3   4   3     1179.38     1188.56     47.04 o 
  -1   4   3     5828.12     5237.40    163.02 o 
   1   4   3       17.69       23.74     11.59 o 
   3   4   3    37743.65    36628.67   1160.35 o 
  -4   5   3      243.74      322.06     27.52 o 
  -2   5   3     1306.28     1249.94     53.90 o 
   0   5   3     3501.05     3216.81    117.81 o 
   2   5   3     9857.43     9797.83    317.28 o 
   4   5   3     7036.64     7074.37    232.31 o 
  -5   6   3      739.86      849.92     43.70 o 
  -3   6   3    11189.08    11873.71    405.27 o 
  -1   6   3     1171.39     1380.92     59.54 o 
   1   6   3      774.82      748.75     39.18 o 
   3   6   3        0.55        3.92      9.58 o 
   5   6   3      401.04      443.16     29.20 o 
  -6   7   3     6343.55     6143.57    219.34 o 
  -4   7   3     1286.04     1505.86     66.73 o 
  -2   7   3     8803.99     9103.76    314.83 o 
   0   7   3     6711.78     6997.17    230.56 o 
   2   7   3     6368.25     6078.77    202.00 o 
   4   7   3     2603.55     2772.39     99.44 o 
   6   7   3       23.79       22.65     11.42 o 
  -7   8   3      152.58      160.63     23.48 o 
  -5   8   3       34.07       16.71     14.58 o 
  -3   8   3     7258.29     6957.79    244.67 o 
  -1   8   3     2325.28     2338.57     85.94 o 
   1   8   3      601.19      641.81     33.29 o 
   3   8   3     1215.63     1215.89     53.93 o 
   5   8   3      103.20       86.93     17.34 o 
   7   8   3    13232.55    12431.50    431.83 o 
  -8   9   3        1.39      -15.49     17.58 o 
  -6   9   3      123.20      187.44     24.59 o 
  -4   9   3     2954.51     3177.67    122.24 o 
  -2   9   3     5328.33     5090.63    184.10 o 
   0   9   3     2376.68     2621.25     95.70 o 
   2   9   3      935.52      892.96     43.89 o 
   4   9   3     1967.61     1895.01     76.48 o 
   6   9   3     3031.45     2891.88    113.96 o 
   8   9   3        6.83       10.51     17.16 o 
  -9  10   3     2445.65     2298.07    136.90 o 
  -7  10   3     1188.86     1188.70     64.08 o 
  -5  10   3     3079.24     3045.25    120.44 o 
  -3  10   3     1290.65     1489.52     71.81 o 
  -1  10   3       34.33       67.29     16.06 o 
   1  10   3     4586.69     4272.60    148.45 o 
   3  10   3      518.33      444.58     31.30 o 
   5  10   3     2095.68     2262.25    141.71 o 
   7  10   3       25.81       56.30     22.83 o 
   9  10   3        2.74       22.32     20.52 o 
 -10  11   3       58.98       79.34     26.21 o 
  -8  11   3      168.19      167.14     28.36 o 
  -6  11   3       15.15       25.59     19.80 o 
  -4  11   3      878.81      968.69     58.49 o 
  -2  11   3      904.57      907.69     52.78 o 
   0  11   3      997.30     1045.50     51.76 o 
   2  11   3       28.41       47.49     19.72 o 
   4  11   3      710.28      641.66     44.13 o 
   6  11   3     2405.09     2184.83    105.72 o 
   8  11   3     3100.86     3061.83    150.89 o 
  10  11   3     1968.71     2035.70    115.58 o 
 -11  12   3      655.54      671.73     56.95 o 
  -9  12   3     1879.38     1774.89     89.76 o 
  -7  12   3     1472.98     1353.89     73.26 o 
  -5  12   3      950.71      979.98     60.44 o 
  -3  12   3       15.05       16.98     19.40 o 
  -1  12   3       71.48       40.84     20.47 o 
   1  12   3      855.74      687.59     50.56 o 
   3  12   3      350.47      363.07     34.16 o 
   5  12   3      230.83      217.95     34.28 o 
   7  12   3      674.13      704.88     52.32 o 
   9  12   3     4427.24     3970.32    210.17 o 
  11  12   3     4793.20     4359.87    200.76 o 
 -12  13   3      416.98      469.21     78.43 o 
 -10  13   3     1021.90     1079.11     78.84 o 
  -8  13   3     2213.93     2126.37    101.86 o 
  -6  13   3      873.02      852.71     56.41 o 
  -4  13   3      280.63      219.93     33.55 o 
  -2  13   3     2190.12     2311.23    113.60 o 
   0  13   3      392.28      417.13     40.38 o 
   2  13   3     1376.46     1443.92     82.55 o 
   4  13   3      237.94      216.64     34.42 o 
   6  13   3       15.53      -10.01     20.09 o 
   8  13   3     2022.52     1869.85    109.65 o 
  10  13   3     1030.37      958.53     94.62 o 
  12  13   3       44.56       41.70     36.26 o 
 -13  14   3      154.95      146.95     44.32 o 
 -11  14   3     1169.20     1209.39     97.30 o 
  -9  14   3      113.92       96.38     44.48 o 
  -7  14   3      364.47      357.01     47.60 o 
  -5  14   3     1462.29     1628.67     92.72 o 
  -3  14   3     1318.92     1256.43     78.15 o 
  -1  14   3      603.40      567.00     49.58 o 
   1  14   3      430.87      465.13     44.13 o 
   3  14   3      214.20      130.69     29.85 o 
   5  14   3       54.79       27.88     27.86 o 
   7  14   3     1977.35     1794.68    114.65 o 
   9  14   3       20.97       31.48     28.72 o 
  11  14   3      480.95      401.18     50.26 o 
  13  14   3        0.01        1.26     35.14 o 
 -14  15   3       85.51       99.69     55.27 o 
 -12  15   3       57.22       45.84     47.01 o 
 -10  15   3      711.32      613.46     88.29 o 
  -8  15   3      295.94      275.75     45.48 o 
  -6  15   3      320.94      276.78     43.05 o 
  -4  15   3      898.35      843.34     70.23 o 
  -2  15   3      350.46      295.72     39.64 o 
   0  15   3      871.22      721.72     55.95 o 
   2  15   3        0.54       17.63     24.99 o 
   4  15   3       82.26       15.19     25.07 o 
   6  15   3     1492.20     1405.33     91.61 o 
   8  15   3      269.07      266.66     50.43 o 
  10  15   3       93.73       74.02     32.80 o 
  12  15   3      197.51      125.56     61.57 o 
  14  15   3      103.35      120.45     54.33 o 
 -15  16   3        0.01       18.48     53.87 o 
 -13  16   3       20.03       23.74     49.37 o 
 -11  16   3        7.96       23.31     47.74 o 
  -9  16   3       17.75       25.12     40.97 o 
  -7  16   3       53.10        2.03     35.80 o 
  -5  16   3     2599.13     2642.08    197.73 o 
  -3  16   3     1039.57      973.88    138.12 o 
  -1  16   3       61.41       34.70     27.17 o 
   1  16   3       92.68      106.48     36.22 o 
   3  16   3       11.53       41.64     28.00 o 
   5  16   3     1644.70     1391.01    103.49 o 
   7  16   3     1041.80     1213.92    133.50 o 
   9  16   3      102.86       51.17     34.39 o 
  11  16   3        5.46       24.22     39.31 o 
  13  16   3        2.08       33.37     48.26 o 
  15  16   3       16.58       35.81     64.93 o 
 -16  17   3        4.14      -87.90     58.60 o 
 -14  17   3       82.07       77.91     56.89 o 
 -12  17   3       45.20        4.65     50.98 o 
 -10  17   3       55.75       98.53     58.74 o 
  -8  17   3      232.26      291.44     58.03 o 
  -6  17   3      601.51      561.87     61.96 o 
  -4  17   3      185.62      196.79     43.70 o 
  -2  17   3      881.26     1049.76     83.37 o 
   0  17   3       19.43       22.88     30.50 o 
   2  17   3      110.65      131.17     34.35 o 
   4  17   3      262.64      199.32     39.20 o 
   6  17   3        1.76       38.53     34.82 o 
   8  17   3       72.80       54.80     36.17 o 
  10  17   3        3.19       31.21     43.96 o 
  12  17   3       49.88       95.35     57.19 o 
  14  17   3      150.51      112.20     62.73 o 
  16  17   3       63.26       76.11     68.86 o 
 -15  18   3       65.12      142.33     81.88 o 
 -13  18   3       62.57      104.29     65.32 o 
 -11  18   3       11.97       34.68     52.29 o 
  -9  18   3      245.99      277.62     71.86 o 
  -7  18   3       89.30       53.74     42.88 o 
  -5  18   3      676.56      788.60     82.03 o 
  -3  18   3       13.57      -18.93     32.56 o 
  -1  18   3       17.63       56.16     36.67 o 
   1  18   3      157.20      230.47     43.88 o 
   3  18   3     1092.82      891.71    126.45 o 
   5  18   3        5.37       55.34     35.11 o 
   7  18   3        3.47       13.93     41.24 o 
   9  18   3      117.65      214.44     57.55 o 
  11  18   3       46.60      120.28     82.22 o 
  13  18   3        1.52      -36.00     55.50 o 
  15  18   3        6.64      -67.28    160.44 o 
 -12  19   3      268.67      149.39     68.55 o 
 -10  19   3       12.75      124.46     59.76 o 
  -8  19   3      247.51      227.52     61.22 o 
  -6  19   3      367.07      423.32     68.29 o 
  -4  19   3      351.31      326.26     59.63 o 
  -2  19   3      232.15      380.29     67.25 o 
   0  19   3       74.72       92.44     49.82 o 
   2  19   3      872.09      740.44     89.79 o 
   4  19   3        0.23      -10.49     37.79 o 
   6  19   3      173.77      134.53     57.37 o 
   8  19   3       96.21      208.72     67.77 o 
  10  19   3        0.02        0.02     53.93 o 
  12  19   3        1.32       76.19     62.31 o 
 -11  20   3        0.06      -42.07     59.16 o 
  -9  20   3        2.34       23.04     63.21 o 
  -7  20   3       84.34       70.56     59.99 o 
  -5  20   3        3.43       52.41     51.81 o 
  -3  20   3        7.43       -9.36     47.51 o 
  -1  20   3      803.59      969.75    106.44 o 
   1  20   3     1248.88     1276.58    124.93 o 
   3  20   3       70.66      105.69     51.49 o 
   5  20   3       60.70       26.85     54.13 o 
   7  20   3       30.83      107.79     60.17 o 
   9  20   3        0.39       21.82    116.20 o 
  11  20   3        2.49      -34.33     56.33 o 
 -10  21   3       99.46      280.71    175.98 o 
  -8  21   3      101.47      -46.41     68.16 o 
  -6  21   3        2.00       30.93     57.50 o 
  -4  21   3      187.13      412.54     93.60 o 
  -2  21   3      288.83      357.65    102.02 o 
   0  21   3      364.31      394.94    122.25 o 
   2  21   3       70.14       74.43     50.99 o 
   4  21   3       61.10       51.93     58.95 o 
   6  21   3       16.08       37.32     58.33 o 
   8  21   3       21.02       85.29     62.26 o 
  10  21   3       65.69       73.17    106.64 o 
  -7  22   3       46.96       76.18     64.83 o 
  -5  22   3       38.26        7.73     55.04 o 
  -3  22   3      105.15       82.95     56.89 o 
  -1  22   3        0.03      -72.49     49.16 o 
   1  22   3       23.87      223.11     63.61 o 
   3  22   3        2.43       17.29     49.79 o 
   5  22   3      397.45      381.73    148.03 o 
   7  22   3       32.07       69.07     64.91 o 
  -4  23   3       43.19       72.77     87.68 o 
  -2  23   3       40.57       48.44     57.94 o 
   0  23   3      142.97      280.36     70.49 o 
   2  23   3       16.95       90.30     66.29 o 
   4  23   3       27.78      280.70    140.11 o 
   0   0   4     5201.44     5274.57    371.05 o 
   1   1   4    10035.94    10954.08    352.28 o 
   0   2   4    13591.18    13797.22    441.85 o 
   2   2   4     3609.53     3673.04    122.99 o 
  -1   3   4    27117.82    26876.02    853.71 o 
   1   3   4     6717.04     6237.56    193.40 o 
   3   3   4    22176.30    22618.48    681.04 o 
  -2   4   4     6954.91     6497.32    212.66 o 
   0   4   4       87.24       82.75      9.79 o 
   2   4   4      324.02      231.17     15.46 o 
   4   4   4        3.23       21.06      9.59 o 
  -3   5   4      392.34      346.57     28.55 o 
  -1   5   4    10360.53    10310.89    316.29 o 
   1   5   4      210.31      218.47     19.46 o 
   3   5   4      361.70      395.63     23.65 o 
   5   5   4    30164.24    30312.58   1016.16 o 
  -4   6   4     2164.64     2125.63     82.60 o 
  -2   6   4      137.18      169.01     18.37 o 
   0   6   4     8744.92     8954.44    312.77 o 
   2   6   4     2260.04     2243.47     88.25 o 
   4   6   4     3852.30     4095.50    140.55 o 
   6   6   4        2.12       27.63     13.25 o 
  -5   7   4      809.96      731.94     39.62 o 
  -3   7   4    14529.63    14594.08    496.97 o 
  -1   7   4     2255.78     2269.02     88.60 o 
   1   7   4     9809.87     8968.15    314.38 o 
   3   7   4    16569.07    16359.04    526.59 o 
   5   7   4     2277.60     2342.77     88.79 o 
   7   7   4     1100.26     1222.46     58.88 o 
  -6   8   4     1244.16     1319.65     69.63 o 
  -4   8   4      342.78      347.17     28.85 o 
  -2   8   4     2107.41     2238.47     89.51 o 
   0   8   4      252.79      353.90     28.63 o 
   2   8   4     5499.20     5427.55    197.15 o 
   4   8   4      799.03      901.47     44.66 o 
   6   8   4      277.92      199.86     23.09 o 
   8   8   4       86.96       84.98     22.29 o 
  -7   9   4     2547.85     2429.02    103.25 o 
  -5   9   4      339.34      379.01     41.08 o 
  -3   9   4     4643.34     4529.99    165.89 o 
  -1   9   4    12076.62    12044.90    415.64 o 
   1   9   4     4698.83     5015.19    184.53 o 
   3   9   4     2636.65     2452.11     92.61 o 
   5   9   4     2159.81     2302.82     96.36 o 
   7   9   4       45.75       51.73     21.79 o 
   9   9   4     2395.87     2124.68    135.33 o 
  -8  10   4      385.28      350.64     33.96 o 
  -6  10   4     3893.06     3712.92    166.99 o 
  -4  10   4        6.08       -9.20     17.08 o 
  -2  10   4      770.85      721.99     50.33 o 
   0  10   4      960.10     1055.20     50.79 o 
   2  10   4       51.14      103.30     21.50 o 
   4  10   4     5478.47     5429.83    200.70 o 
   6  10   4     5536.75     5405.96    214.35 o 
   8  10   4      355.29      260.56     42.60 o 
  10  10   4       39.79       42.72     24.87 o 
  -9  11   4     4040.38     3612.16    145.60 o 
  -7  11   4     1145.13     1212.42     86.95 o 
  -5  11   4     2416.56     2663.78    112.54 o 
  -3  11   4     4419.80     4327.29    174.54 o 
  -1  11   4      206.92      250.88     46.17 o 
   1  11   4     1054.35     1081.54     92.48 o 
   3  11   4      843.89      924.66     55.23 o 
   5  11   4     3981.76     3495.18    148.47 o 
   7  11   4      141.10      171.01     31.69 o 
   9  11   4     2039.26     1892.06    109.97 o 
  11  11   4      182.73      194.00     36.00 o 
 -10  12   4        3.78       25.42     25.31 o 
  -8  12   4     3648.25     3243.33    135.63 o 
  -6  12   4       54.24       45.06     22.11 o 
  -4  12   4       58.30       62.36     24.93 o 
  -2  12   4       81.25       62.05     23.53 o 
   0  12   4      433.51      495.16     43.83 o 
   2  12   4      958.33     1061.14     67.04 o 
   4  12   4        9.77      -25.31     18.27 o 
   6  12   4      982.21      953.82     62.78 o 
   8  12   4     1326.17     1303.54     86.12 o 
  10  12   4      848.13      840.97     68.09 o 
  12  12   4      251.35      253.99     39.43 o 
 -11  13   4      747.83      740.90     61.54 o 
  -9  13   4      177.70       38.98     31.47 o 
  -7  13   4     1131.58     1198.84     77.84 o 
  -5  13   4     1585.37     1615.08    108.67 o 
  -3  13   4       10.33       14.30     24.81 o 
  -1  13   4        7.94       23.95     21.54 o 
   1  13   4     3089.19     3059.66    138.58 o 
   3  13   4       58.54       86.76     29.24 o 
   5  13   4        0.09        4.91     24.62 o 
   7  13   4     1035.87      991.56     72.91 o 
   9  13   4     3108.11     2976.14    154.93 o 
  11  13   4      751.20      793.97     84.70 o 
  13  13   4      152.90      106.66     39.79 o 
 -12  14   4      322.29      298.76     61.78 o 
 -10  14   4       14.53        0.74     34.61 o 
  -8  14   4        9.80       45.93     28.32 o 
  -6  14   4      687.98      705.94     57.75 o 
  -4  14   4       59.96        8.38     26.23 o 
  -2  14   4      348.90      464.71     46.96 o 
   0  14   4      768.08      939.93     64.84 o 
   2  14   4      928.37      975.05     67.08 o 
   4  14   4     1141.74     1052.31     70.93 o 
   6  14   4       13.16       15.19     32.26 o 
   8  14   4      301.61      327.12     44.18 o 
  10  14   4       29.22       70.88     44.07 o 
  12  14   4       74.92      102.33     50.79 o 
  14  14   4        0.80       12.75     45.77 o 
 -13  15   4      152.82      189.54     59.50 o 
 -11  15   4      207.82      198.54     66.82 o 
  -9  15   4     2179.94     2054.02    151.85 o 
  -7  15   4      513.08      427.34     59.60 o 
  -5  15   4      883.24      872.64     66.59 o 
  -3  15   4        3.45       27.71     27.34 o 
  -1  15   4       37.40       12.86     24.97 o 
   1  15   4      171.50      171.85     33.23 o 
   3  15   4      922.52      940.08     67.65 o 
   5  15   4       79.46       15.30     30.72 o 
   7  15   4      744.19      718.86     70.79 o 
   9  15   4      967.91      734.12     71.23 o 
  11  15   4        1.18        6.78     31.92 o 
  13  15   4       95.67       86.76     41.38 o 
  15  15   4      237.55      176.30     58.56 o 
 -14  16   4       16.53        9.55     63.09 o 
 -12  16   4       44.81       -1.87     47.32 o 
 -10  16   4       91.69       41.02     59.67 o 
  -8  16   4      162.07      142.39     41.11 o 
  -6  16   4       29.82       65.09     35.30 o 
  -4  16   4      746.85      962.01     71.90 o 
  -2  16   4       24.72       35.08     28.91 o 
   0  16   4       17.75      -10.19     24.87 o 
   2  16   4       13.17        5.99     27.93 o 
   4  16   4     1056.55      962.44     90.59 o 
   6  16   4       61.66       95.71     37.60 o 
   8  16   4      128.08       97.72     37.72 o 
  10  16   4     1357.85     1344.16    109.20 o 
  12  16   4       34.30       66.87     44.67 o 
  14  16   4      169.11      153.74     72.35 o 
  16  16   4        0.70        5.23     53.83 o 
 -15  17   4        4.69       73.67     55.33 o 
 -13  17   4        0.02      -22.58     50.92 o 
 -11  17   4        0.46        5.30     49.39 o 
  -9  17   4       71.32       85.67     72.89 o 
  -7  17   4      179.47      140.74     43.05 o 
  -5  17   4      821.54      975.90    127.97 o 
  -3  17   4     1616.25     1800.76    115.47 o 
  -1  17   4        6.77       41.69     28.77 o 
   1  17   4      294.95      407.43     48.70 o 
   3  17   4        1.38       10.16     31.04 o 
   5  17   4       19.40      -15.95     33.17 o 
   7  17   4      576.48      474.57     62.63 o 
   9  17   4       28.42       -0.05     34.12 o 
  11  17   4       40.39       62.24     44.98 o 
  13  17   4      216.06      200.10     58.55 o 
  15  17   4       17.25       15.92     73.16 o 
 -14  18   4        0.59       15.14     60.30 o 
 -12  18   4        1.82       23.88     55.45 o 
 -10  18   4        6.04       41.13     53.25 o 
  -8  18   4      182.82      160.00     75.24 o 
  -6  18   4      141.21       94.14     41.31 o 
  -4  18   4      146.98      211.66     55.35 o 
  -2  18   4       10.96        3.13     33.93 o 
   0  18   4      230.63      265.48     46.03 o 
   2  18   4       28.52        7.33     31.09 o 
   4  18   4        2.11        7.06     32.49 o 
   6  18   4       30.46      127.70     42.44 o 
   8  18   4      352.21      522.65     67.05 o 
  10  18   4       13.02       72.49     49.20 o 
  12  18   4        4.63       42.27     55.15 o 
  14  18   4       31.62       76.63     81.53 o 
 -13  19   4       63.26       49.06     72.88 o 
 -11  19   4        0.01      -65.49     56.55 o 
  -9  19   4       16.91       53.07     67.16 o 
  -7  19   4       35.34       87.15     47.80 o 
  -5  19   4      327.40      267.25     55.74 o 
  -3  19   4      474.53      471.43     89.01 o 
  -1  19   4      293.22      297.21     52.07 o 
   1  19   4      117.68       84.14     42.49 o 
   3  19   4      319.85      397.55     82.86 o 
   5  19   4        0.01       10.80     43.06 o 
   7  19   4      244.61      158.39     86.42 o 
   9  19   4      542.25      569.73     80.99 o 
  11  19   4       18.08        4.24     58.69 o 
  13  19   4        2.17      -39.71     59.38 o 
 -10  20   4        2.26        5.99     52.63 o 
  -8  20   4        8.00      -41.08     51.57 o 
  -6  20   4       26.87      -25.18     46.55 o 
  -4  20   4        1.40      -40.19     43.59 o 
  -2  20   4      177.35       71.10     49.37 o 
   0  20   4        2.08        7.69     53.55 o 
   2  20   4        0.00        1.98     43.20 o 
   4  20   4        3.05       51.78     54.23 o 
   6  20   4      183.89      343.57     79.37 o 
   8  20   4       20.28       71.36     58.58 o 
  10  20   4       29.17       49.54     63.81 o 
  -9  21   4       28.85      -19.17     65.91 o 
  -7  21   4        3.05       -2.97     74.98 o 
  -5  21   4       14.77      156.63     66.98 o 
  -3  21   4       45.80      -20.42     51.40 o 
  -1  21   4      487.94      510.39     81.87 o 
   1  21   4       60.08      -20.43     46.83 o 
   3  21   4        5.74      137.70     56.53 o 
   5  21   4       39.74      184.09     75.41 o 
   7  21   4       11.43      116.53     67.42 o 
   9  21   4       73.08       90.39     85.55 o 
  -6  22   4       19.52       89.38     65.16 o 
  -4  22   4        0.41      -59.33     50.60 o 
  -2  22   4       38.89       12.84     54.04 o 
   0  22   4        4.31       39.85     54.11 o 
   2  22   4      198.17      239.63     64.94 o 
   4  22   4       40.20      157.71     67.48 o 
   6  22   4        7.80       56.45     63.30 o 
  -3  23   4      308.94      141.35     89.78 o 
  -1  23   4       59.78       79.36     69.67 o 
   1  23   4       40.84      194.33     74.44 o 
   3  23   4       90.78      287.40    144.90 o 
   0   1   5     5421.93     5413.01    190.19 o 
  -1   2   5    45592.23    46233.69   1464.82 o 
   1   2   5      330.52      350.81     20.76 o 
  -2   3   5      964.37      963.25     44.74 o 
   0   3   5    14368.00    14719.29    474.74 o 
   2   3   5    10258.09     9919.19    318.99 o 
  -3   4   5      200.30      181.35     18.05 o 
  -1   4   5      128.34      170.22     15.48 o 
   1   4   5    15660.72    16180.33    490.64 o 
   3   4   5      858.83      928.91     38.81 o 
  -4   5   5     7364.45     7262.14    239.57 o 
  -2   5   5      901.23      889.80     39.24 o 
   0   5   5     1103.02     1262.18     49.45 o 
   2   5   5      279.80      236.11     19.17 o 
   4   5   5    18863.02    20059.98    639.80 o 
  -5   6   5    14610.73    14777.47    478.19 o 
  -3   6   5     5877.33     5562.56    177.41 o 
  -1   6   5        7.53       -3.97      8.71 o 
   1   6   5       27.76       41.70     13.71 o 
   3   6   5    17659.75    17859.03    652.38 o 
   5   6   5     1638.71     1650.75     67.79 o 
  -6   7   5       24.57       70.84     19.52 o 
  -4   7   5      206.82      199.74     22.46 o 
  -2   7   5     9306.13     9881.86    342.89 o 
   0   7   5      666.69      583.86     35.02 o 
   2   7   5     6122.17     5861.04    212.04 o 
   4   7   5       77.16       87.86     15.01 o 
   6   7   5      422.28      445.33     30.63 o 
  -7   8   5      710.93      703.23     47.35 o 
  -5   8   5      166.12      228.00     26.85 o 
  -3   8   5     1100.91     1031.97     53.26 o 
  -1   8   5     4825.09     5146.53    185.45 o 
   1   8   5     7038.62     7056.09    253.27 o 
   3   8   5      521.13      600.17     39.51 o 
   5   8   5      578.27      615.67     41.68 o 
   7   8   5      673.69      780.00     51.50 o 
  -8   9   5     1210.42     1105.32     67.38 o 
  -6   9   5     2077.77     2044.89     90.96 o 
  -4   9   5      687.09      639.54     42.20 o 
  -2   9   5     4062.09     3915.62    145.22 o 
   0   9   5     1791.36     1792.67     80.48 o 
   2   9   5        0.10        3.58     15.91 o 
   4   9   5       76.68       82.66     20.25 o 
   6   9   5      555.85      694.12     45.60 o 
   8   9   5     1303.85     1368.75    102.76 o 
  -9  10   5      197.30      189.67     35.54 o 
  -7  10   5     1254.99     1252.12     67.65 o 
  -5  10   5     1551.58     1670.50     99.77 o 
  -3  10   5      128.40      168.26     23.63 o 
  -1  10   5    11955.96    11902.90    446.39 o 
   1  10   5     1357.98     1657.89     78.67 o 
   3  10   5     1500.97     1451.54     72.94 o 
   5  10   5      505.80      598.95     43.33 o 
   7  10   5     2644.32     2486.89    201.16 o 
   9  10   5       52.64       45.30     26.48 o 
 -10  11   5      790.94      606.59     69.58 o 
  -8  11   5      742.09      942.90     90.59 o 
  -6  11   5        0.24       14.66     21.53 o 
  -4  11   5       69.35       51.24     22.69 o 
  -2  11   5       80.78       85.92     23.78 o 
   0  11   5        2.31        7.59     20.20 o 
   2  11   5      549.18      538.16     45.79 o 
   4  11   5     1202.70     1201.62     72.49 o 
   6  11   5      351.49      351.68     35.42 o 
   8  11   5      403.21      410.35     57.85 o 
  10  11   5      603.12      730.68     62.50 o 
 -11  12   5      178.23      174.39     34.66 o 
  -9  12   5       45.30       25.13     29.13 o 
  -7  12   5        1.67      -24.26     21.96 o 
  -5  12   5     2571.87     2710.16    129.69 o 
  -3  12   5       67.14       64.37     26.62 o 
  -1  12   5      157.87      108.33     28.78 o 
   1  12   5      562.51      736.72     67.52 o 
   3  12   5     1579.71     1725.65     94.08 o 
   5  12   5      322.66      325.52     34.80 o 
   7  12   5     1487.62     1423.93     92.01 o 
   9  12   5        8.83        3.48     24.92 o 
  11  12   5      562.85      470.16     52.09 o 
 -12  13   5      178.76      206.38     44.22 o 
 -10  13   5      590.81      464.72     67.43 o 
  -8  13   5      301.40      230.82     40.76 o 
  -6  13   5      483.28      482.37     47.79 o 
  -4  13   5      556.92      572.25     50.39 o 
  -2  13   5       33.10       66.13     24.37 o 
   0  13   5      673.67      716.89     63.41 o 
   2  13   5      432.35      495.76     46.40 o 
   4  13   5      720.99      803.85     59.73 o 
   6  13   5      298.32      352.29     51.51 o 
   8  13   5       58.97       44.95     33.26 o 
  10  13   5      193.77      128.28     35.00 o 
  12  13   5       65.70      103.65     35.44 o 
 -13  14   5      277.94      279.37     81.06 o 
 -11  14   5        6.10       -2.33     33.92 o 
  -9  14   5      207.44      269.85     46.32 o 
  -7  14   5       35.69      -18.00     24.85 o 
  -5  14   5        0.02      -12.98     25.57 o 
  -3  14   5     1245.48     1201.77     78.75 o 
  -1  14   5     2682.26     2952.83    141.01 o 
   1  14   5     2118.31     2076.66    109.49 o 
   3  14   5        9.51       73.10     28.33 o 
   5  14   5      827.20      843.46     68.64 o 
   7  14   5      682.72      674.07     75.80 o 
   9  14   5      148.02      123.05     37.82 o 
  11  14   5      760.83      741.08     76.43 o 
  13  14   5       25.01      -30.08     41.88 o 
 -14  15   5      102.57       61.12     49.47 o 
 -12  15   5        2.25       61.36     51.68 o 
 -10  15   5       66.46       56.45     56.09 o 
  -8  15   5      155.06       86.86     35.03 o 
  -6  15   5       24.00      -30.79     31.62 o 
  -4  15   5       30.40       30.08     29.17 o 
  -2  15   5      455.34      449.60     47.55 o 
   0  15   5     1687.87     1691.50     98.13 o 
   2  15   5      166.80      167.32     32.78 o 
   4  15   5      510.28      579.59     53.21 o 
   6  15   5     2191.50     2172.17    164.64 o 
   8  15   5      255.89      197.33     63.25 o 
  10  15   5        0.01       53.02     37.37 o 
  12  15   5       36.29       89.91     41.30 o 
  14  15   5        6.84       -1.18     48.97 o 
 -15  16   5        2.69      -38.76     50.85 o 
 -13  16   5        6.75       40.29     53.60 o 
 -11  16   5       64.99       81.56     74.75 o 
  -9  16   5       33.79       52.36     41.64 o 
  -7  16   5      148.66      157.28     41.13 o 
  -5  16   5      127.54      138.72     34.84 o 
  -3  16   5        2.30      -17.03     27.93 o 
  -1  16   5       24.37       43.81     27.71 o 
   1  16   5       13.38       -9.96     25.11 o 
   3  16   5       12.67       16.49     29.62 o 
   5  16   5     1729.27     1760.31    124.06 o 
   7  16   5     1046.50     1016.34    111.25 o 
   9  16   5        4.35       38.17     36.21 o 
  11  16   5       67.76       41.08     40.00 o 
  13  16   5        1.77       25.45     62.09 o 
  15  16   5       75.97       66.78     63.99 o 
 -14  17   5       56.55        3.56     56.41 o 
 -12  17   5       18.02       23.74     51.20 o 
 -10  17   5       27.16      -30.31     42.24 o 
  -8  17   5      352.49      356.33     62.84 o 
  -6  17   5       71.03       80.04     39.32 o 
  -4  17   5      349.37      247.90     59.16 o 
  -2  17   5        3.68       -1.76     29.34 o 
   0  17   5        3.26       21.52     33.22 o 
   2  17   5       22.68       -1.67     29.09 o 
   4  17   5      660.55      639.32     63.35 o 
   6  17   5      200.02      163.86     46.75 o 
   8  17   5        5.15      -33.59     34.08 o 
  10  17   5       28.76       20.03     37.25 o 
  12  17   5      219.97      293.92     80.43 o 
  14  17   5      114.41      136.58     66.70 o 
 -13  18   5        7.71      -20.21     57.39 o 
 -11  18   5        0.30       -8.16     53.61 o 
  -9  18   5      346.60      298.51     76.62 o 
  -7  18   5      381.80      473.23     69.03 o 
  -5  18   5      171.78      118.89     44.91 o 
  -3  18   5      194.86      257.54     49.66 o 
  -1  18   5       28.59       41.17     35.26 o 
   1  18   5      222.07      214.05     39.34 o 
   3  18   5      811.50      849.47     75.31 o 
   5  18   5      557.42      753.48    116.10 o 
   7  18   5        5.38       39.32     43.47 o 
   9  18   5       19.95       43.89     48.10 o 
  11  18   5       19.81       24.48     44.73 o 
  13  18   5        4.02       -9.99     74.70 o 
 -12  19   5        3.89       -1.76     56.75 o 
 -10  19   5        1.69        3.92     59.09 o 
  -8  19   5       35.58      -25.09     49.86 o 
  -6  19   5      450.55      338.46     58.13 o 
  -4  19   5       17.26       59.58     42.32 o 
  -2  19   5        1.09       11.22     50.15 o 
   0  19   5      448.89      561.80     63.02 o 
   2  19   5      309.89      370.63     58.28 o 
   4  19   5       17.71       43.87     39.34 o 
   6  19   5       22.24      102.40     55.03 o 
   8  19   5        3.93       86.81     47.91 o 
  10  19   5       14.27      109.34     51.70 o 
  12  19   5       44.71       33.74     63.19 o 
 -11  20   5       81.59      234.71     82.86 o 
  -9  20   5        1.57       -2.54     52.32 o 
  -7  20   5       16.73       20.80     54.56 o 
  -5  20   5      413.52      418.94     66.98 o 
  -3  20   5        1.82      -32.56     38.73 o 
  -1  20   5       47.29       67.63     41.41 o 
   1  20   5       12.37       41.89     42.56 o 
   3  20   5       25.14      157.28    137.16 o 
   5  20   5        0.02       11.52     93.31 o 
   7  20   5       11.59       47.28     51.65 o 
   9  20   5      289.67      409.49     75.14 o 
  11  20   5      101.49       63.24    137.48 o 
  -8  21   5       29.82       86.06     67.32 o 
  -6  21   5      150.95       96.25     67.36 o 
  -4  21   5        8.44       61.83     59.15 o 
  -2  21   5       42.52       76.36     48.46 o 
   0  21   5      325.60      202.21     56.95 o 
   2  21   5       64.20       69.36     52.44 o 
   4  21   5       98.09       89.21     58.77 o 
   6  21   5       57.75      202.78     77.74 o 
   8  21   5        0.19       51.43     80.75 o 
  -5  22   5      119.36      188.37     64.14 o 
  -3  22   5      114.57      184.15     67.28 o 
  -1  22   5        0.04       70.30     51.74 o 
   1  22   5        0.38       29.62     52.42 o 
   3  22   5        5.37      -59.44     86.94 o 
   5  22   5       65.13      123.91     67.77 o 
   1   1   6    14980.19    15474.47    497.60 o 
   0   2   6     9066.48     9402.67    306.52 o 
   2   2   6      886.50      983.84     45.47 o 
  -1   3   6    12809.69    13202.44    426.08 o 
   1   3   6       16.71       34.34     10.91 o 
   3   3   6     7538.73     7620.41    237.23 o 
  -2   4   6        6.88        3.41     10.82 o 
   0   4   6     9299.55     9432.03    292.10 o 
   2   4   6     4253.20     4583.83    153.93 o 
   4   4   6     3108.38     3595.12    124.42 o 
  -3   5   6      577.70      603.13     33.26 o 
  -1   5   6     8459.63     8278.08    257.87 o 
   1   5   6     2734.34     2558.77     87.15 o 
   3   5   6      327.05      244.94     18.43 o 
   5   5   6      159.18      170.45     19.35 o 
  -4   6   6     1097.25     1173.88     53.77 o 
  -2   6   6     8280.04     8567.50    280.73 o 
   0   6   6      908.88      912.48     41.22 o 
   2   6   6     1836.17     2080.96     82.16 o 
   4   6   6     4858.37     4924.66    168.77 o 
   6   6   6      453.89      452.58     30.61 o 
  -5   7   6      234.15      183.68     22.75 o 
  -3   7   6      454.10      587.68     44.96 o 
  -1   7   6     2978.83     2943.49    100.03 o 
   1   7   6     1780.61     1732.97     78.49 o 
   3   7   6     5284.23     5117.52    188.10 o 
   5   7   6     1214.62     1295.78     70.36 o 
   7   7   6      191.19      199.47     25.05 o 
  -6   8   6      208.57      314.30     31.37 o 
  -4   8   6     1281.74     1312.97     66.41 o 
  -2   8   6     1811.49     1926.95    111.50 o 
   0   8   6     1579.18     1581.53     74.54 o 
   2   8   6     2153.00     2149.94    120.97 o 
   4   8   6     5350.17     5270.40    194.70 o 
   6   8   6     5816.73     5651.62    208.84 o 
   8   8   6     1582.19     1532.70    114.29 o 
  -7   9   6      152.12      151.17     36.47 o 
  -5   9   6     1132.74     1092.33     59.67 o 
  -3   9   6     2214.68     2052.56    102.54 o 
  -1   9   6     6165.57     6256.94    244.72 o 
   1   9   6     2874.79     2827.92    115.44 o 
   3   9   6        0.39      -23.25     15.50 o 
   5   9   6     3220.36     2770.07    116.59 o 
   7   9   6      327.25      349.20     37.48 o 
   9   9   6       93.50       78.45     32.76 o 
  -8  10   6       99.36      109.57     25.64 o 
  -6  10   6      189.40      178.48     32.78 o 
  -4  10   6     1479.91     1378.10     92.04 o 
  -2  10   6     1828.68     1739.23     92.30 o 
   0  10   6      590.51      643.14     66.46 o 
   2  10   6     3022.02     3085.72    146.65 o 
   4  10   6        0.99       -5.32     16.61 o 
   6  10   6       20.62       40.00     23.31 o 
   8  10   6      363.69      343.46     42.17 o 
  10  10   6      489.03      462.68     48.48 o 
  -9  11   6       70.83       74.13     31.78 o 
  -7  11   6        0.07        3.09     22.19 o 
  -5  11   6       37.92       -8.11     35.31 o 
  -3  11   6       88.07       56.19     23.51 o 
  -1  11   6     1188.85     1218.10     79.67 o 
   1  11   6      989.90     1221.11    105.85 o 
   3  11   6      509.06      538.98     53.64 o 
   5  11   6     4018.21     4072.14    159.24 o 
   7  11   6     3189.70     2818.91    145.08 o 
   9  11   6      921.90      936.98     72.72 o 
  11  11   6       11.60      -11.94     26.63 o 
 -10  12   6      548.86      488.28     78.21 o 
  -8  12   6      140.96       89.28     35.25 o 
  -6  12   6      440.71      428.89     54.24 o 
  -4  12   6     2052.14     1885.11    100.66 o 
  -2  12   6      642.09      604.64     51.35 o 
   0  12   6       47.02       59.82     23.62 o 
   2  12   6       51.42       29.63     23.87 o 
   4  12   6     2534.39     2570.46    125.88 o 
   6  12   6       46.56       16.71     27.43 o 
   8  12   6      109.55      126.71     33.09 o 
  10  12   6      236.09      218.02     39.50 o 
  12  12   6      166.68      150.81     55.07 o 
 -11  13   6       29.99       94.29     37.62 o 
  -9  13   6       48.73       30.53     30.23 o 
  -7  13   6     1199.21     1126.67    112.88 o 
  -5  13   6      449.37      438.27     57.05 o 
  -3  13   6      950.11      899.48     64.57 o 
  -1  13   6      229.54      200.83     34.30 o 
   1  13   6      978.60     1130.24     75.06 o 
   3  13   6       54.92      126.54     30.14 o 
   5  13   6       45.97       52.26     29.01 o 
   7  13   6      246.09      239.78     55.50 o 
   9  13   6      444.16      342.37     45.93 o 
  11  13   6       19.38       36.98     32.02 o 
  13  13   6       33.49       54.92     39.50 o 
 -12  14   6       60.58       65.01     38.35 o 
 -10  14   6      329.48      322.80     50.94 o 
  -8  14   6      394.94      459.07     68.19 o 
  -6  14   6       78.61       28.82     27.49 o 
  -4  14   6        3.04       24.08     26.19 o 
  -2  14   6      467.81      348.70     59.92 o 
   0  14   6        0.35      -31.77     25.97 o 
   2  14   6      584.46      683.08     57.57 o 
   4  14   6      590.57      708.24     59.13 o 
   6  14   6      747.38      662.94     70.83 o 
   8  14   6       78.91      107.75     39.64 o 
  10  14   6      721.66      719.13     73.29 o 
  12  14   6       10.07       20.89     46.21 o 
  14  14   6       31.11       11.11     47.56 o 
 -13  15   6       75.56       69.67     54.80 o 
 -11  15   6      240.67      176.53     52.27 o 
  -9  15   6       74.86       36.62     33.96 o 
  -7  15   6       24.74       15.84     31.56 o 
  -5  15   6      184.90      164.55     44.49 o 
  -3  15   6      447.41      450.71     53.36 o 
  -1  15   6     1299.16     1317.62     85.74 o 
   1  15   6      455.50      547.64     52.99 o 
   3  15   6     1748.16     1994.83    110.86 o 
   5  15   6       20.91       16.60     30.71 o 
   7  15   6       26.80       22.72     36.16 o 
   9  15   6      182.00      247.46     48.36 o 
  11  15   6      157.06      136.20     53.60 o 
  13  15   6      130.11      120.42     54.75 o 
  15  15   6        9.34      -62.15     54.60 o 
 -14  16   6       38.03       26.23     56.10 o 
 -12  16   6       20.52       75.53     54.54 o 
 -10  16   6       40.59        7.34     37.00 o 
  -8  16   6       57.29       41.51     42.24 o 
  -6  16   6      185.10      127.42     36.88 o 
  -4  16   6      174.49      209.22     39.66 o 
  -2  16   6     2056.23     2090.87    140.06 o 
   0  16   6        6.20      -13.95     28.25 o 
   2  16   6       42.94       -7.89     27.55 o 
   4  16   6      345.81      395.06     59.18 o 
   6  16   6      454.91      461.65     62.16 o 
   8  16   6       53.54       -7.27     36.00 o 
  10  16   6       38.22       85.44     42.63 o 
  12  16   6        1.99      -16.51     50.54 o 
  14  16   6        0.05       -6.73     89.73 o 
 -13  17   6       14.19       89.25     58.19 o 
 -11  17   6      158.15      166.18     62.74 o 
  -9  17   6        6.80      -33.20     41.18 o 
  -7  17   6        0.55       30.34     40.03 o 
  -5  17   6       45.09       29.21     41.60 o 
  -3  17   6      214.92      229.85     42.09 o 
  -1  17   6       22.29       20.90     32.36 o 
   1  17   6       34.62       59.54     32.48 o 
   3  17   6      352.79      437.00     50.72 o 
   5  17   6       97.05      153.52     61.55 o 
   7  17   6        1.61       45.28     41.39 o 
   9  17   6       44.31       47.58     41.75 o 
  11  17   6       11.78       49.25     50.88 o 
  13  17   6      153.96      196.52     74.45 o 
 -12  18   6       37.16       54.73     63.09 o 
 -10  18   6        1.63       29.98     52.94 o 
  -8  18   6      134.26      225.48     67.45 o 
  -6  18   6      151.93      156.49     52.74 o 
  -4  18   6       13.72        3.78     38.78 o 
  -2  18   6      185.42      230.28     42.88 o 
   0  18   6        4.95       16.92     32.23 o 
   2  18   6      470.20      469.66     54.91 o 
   4  18   6        3.50       37.30     42.50 o 
   6  18   6        4.43        5.19     41.23 o 
   8  18   6       35.99      122.82     48.90 o 
  10  18   6       18.37       88.45     45.61 o 
  12  18   6       13.65      -41.94     74.99 o 
 -11  19   6       13.45      -42.64     55.64 o 
  -9  19   6       12.08       40.68     54.83 o 
  -7  19   6        0.52       47.65     50.91 o 
  -5  19   6      387.99      429.08     62.09 o 
  -3  19   6        2.07       36.08     39.82 o 
  -1  19   6       85.43      152.86     43.55 o 
   1  19   6      125.78      154.44     41.99 o 
   3  19   6        3.31       76.24     45.59 o 
   5  19   6        1.22       75.21     54.34 o 
   7  19   6       82.10      -14.23     42.20 o 
   9  19   6       84.88      125.10     61.24 o 
  11  19   6       97.86      255.24     60.67 o 
 -10  20   6        0.45      -16.21     70.23 o 
  -8  20   6        5.60        2.95     54.57 o 
  -6  20   6      129.80      167.96     76.84 o 
  -4  20   6        0.46        5.98     45.52 o 
  -2  20   6       68.80      132.53     49.79 o 
   0  20   6      156.85      162.93     45.67 o 
   2  20   6      133.57      221.20     50.98 o 
   4  20   6      108.15      170.90     70.03 o 
   6  20   6        0.01       57.21     48.98 o 
   8  20   6       39.32      101.60     56.98 o 
  10  20   6       78.48       72.46     83.81 o 
  -7  21   6        2.62      115.21     65.53 o 
  -5  21   6      159.39      255.70     76.15 o 
  -3  21   6      172.38      107.02     50.78 o 
  -1  21   6       71.50      130.96     49.73 o 
   1  21   6       40.52      135.41     52.34 o 
   3  21   6       28.11       90.12     65.75 o 
   5  21   6       65.40      215.49     94.04 o 
   7  21   6       23.94       81.52     73.21 o 
  -4  22   6       43.05        8.31     74.24 o 
  -2  22   6       22.12       35.01     51.25 o 
   0  22   6        7.27      -52.43     47.44 o 
   2  22   6        2.53       49.38     69.97 o 
   4  22   6        1.80      175.07     73.45 o 
   0   1   7     6125.34     6392.12    227.31 o 
  -1   2   7      154.66      154.71     23.43 o 
   1   2   7       42.08       13.78     12.55 o 
  -2   3   7      346.35      469.99     36.48 o 
   0   3   7     4583.29     4321.91    141.46 o 
   2   3   7      706.39      863.63     40.61 o 
  -3   4   7      153.88      169.77     19.65 o 
  -1   4   7    28221.66    29955.31    905.93 o 
   1   4   7     4447.80     4959.92    159.86 o 
   3   4   7     9236.54     9023.00    281.48 o 
  -4   5   7      933.41      961.87     53.23 o 
  -2   5   7    29633.66    31921.04    965.16 o 
   0   5   7      450.23      418.29     26.60 o 
   2   5   7    16085.26    17350.55    554.92 o 
   4   5   7      400.72      477.33     31.63 o 
  -5   6   7      882.38      893.01     46.35 o 
  -3   6   7      125.41      171.37     19.34 o 
  -1   6   7     6813.75     6761.66    213.78 o 
   1   6   7     5485.14     5715.82    182.97 o 
   3   6   7     1271.68     1406.57     57.47 o 
   5   6   7     1766.05     1743.45     73.91 o 
  -6   7   7     4503.16     4595.76    171.60 o 
  -4   7   7     1041.37      959.82     50.54 o 
  -2   7   7      414.84      480.00     32.57 o 
   0   7   7      604.20      649.65     39.08 o 
   2   7   7     9816.49     9252.26    328.11 o 
   4   7   7     4462.86     4299.32    173.08 o 
   6   7   7      746.29      843.33     56.86 o 
  -7   8   7      279.31      295.55     34.86 o 
  -5   8   7    13516.50    13380.88    436.84 o 
  -3   8   7     1357.70     1349.96     82.98 o 
  -1   8   7       34.24       -0.37     24.97 o 
   1   8   7     4494.26     4291.49    162.68 o 
   3   8   7      531.10      719.52     47.93 o 
   5   8   7      974.06      870.57     64.00 o 
   7   8   7       24.74       25.73     20.97 o 
  -8   9   7      128.69      158.10     31.28 o 
  -6   9   7     8769.38     8428.58    325.68 o 
  -4   9   7        0.26        1.55     18.93 o 
  -2   9   7       46.83       24.44     30.17 o 
   0   9   7       16.84       55.54     21.68 o 
   2   9   7     2948.92     2822.82    127.26 o 
   4   9   7      115.66      151.92     25.07 o 
   6   9   7        5.37       -6.34     20.66 o 
   8   9   7      523.31      518.46     51.45 o 
  -9  10   7     1558.04     1541.59    111.43 o 
  -7  10   7       55.52       68.37     28.53 o 
  -5  10   7       20.67      -10.30     20.94 o 
  -3  10   7      168.77      176.93     38.21 o 
  -1  10   7      536.54      559.44     46.05 o 
   1  10   7     2600.64     2631.56    125.31 o 
   3  10   7       40.79       75.92     29.46 o 
   5  10   7     3776.44     3340.13    136.68 o 
   7  10   7     2149.05     2020.95    107.49 o 
   9  10   7       86.52       86.19     32.93 o 
 -10  11   7     1849.83     1751.30    112.89 o 
  -8  11   7      119.95      104.88     34.24 o 
  -6  11   7      460.44      520.87     68.91 o 
  -4  11   7     1806.74     1703.48     95.57 o 
  -2  11   7      368.12      348.73     63.60 o 
   0  11   7     2406.45     2184.16    119.37 o 
   2  11   7      440.76      423.40     42.63 o 
   4  11   7        0.53       -2.65     21.27 o 
   6  11   7      690.39      750.21     60.15 o 
   8  11   7      599.98      665.07     60.32 o 
  10  11   7      144.25      140.32     33.59 o 
 -11  12   7        7.38       13.01     32.30 o 
  -9  12   7      157.38      174.73     45.47 o 
  -7  12   7       48.14       17.95     28.47 o 
  -5  12   7       33.56       37.12     25.26 o 
  -3  12   7     3624.78     3664.39    162.64 o 
  -1  12   7      473.46      636.00     55.73 o 
   1  12   7        3.15       38.69     24.16 o 
   3  12   7      913.78      815.53     60.26 o 
   5  12   7       51.43       80.61     28.30 o 
   7  12   7      148.01       50.47     33.97 o 
   9  12   7      696.03      608.89     71.37 o 
  11  12   7       18.20       52.26     36.75 o 
 -12  13   7       26.08       86.41     40.05 o 
 -10  13   7       38.87       20.44     33.01 o 
  -8  13   7       24.00       51.36     30.67 o 
  -6  13   7       98.70      112.99     34.29 o 
  -4  13   7        7.02       10.41     25.05 o 
  -2  13   7       96.53       92.88     33.11 o 
   0  13   7        0.10      -33.60     22.40 o 
   2  13   7     4359.02     4462.45    189.58 o 
   4  13   7       63.66       79.40     29.27 o 
   6  13   7      124.33      145.00     36.57 o 
   8  13   7      109.16       84.06     53.81 o 
  10  13   7      143.60      174.73     53.29 o 
  12  13   7      394.78      464.86     69.44 o 
 -13  14   7       57.72       29.64     39.34 o 
 -11  14   7        0.92       19.65     36.78 o 
  -9  14   7       74.68       88.56     35.69 o 
  -7  14   7     1402.66     1393.78     99.39 o 
  -5  14   7      133.56      147.05     34.33 o 
  -3  14   7       18.76       49.62     27.66 o 
  -1  14   7      238.87      210.55     44.16 o 
   1  14   7      178.00      134.32     45.74 o 
   3  14   7      205.29      190.13     35.99 o 
   5  14   7        1.73      -40.62     27.08 o 
   7  14   7      401.67      386.32     56.99 o 
   9  14   7      317.58      324.59     53.60 o 
  11  14   7        8.04       36.03     50.18 o 
  13  14   7       33.18      122.94     50.71 o 
 -14  15   7      170.80      180.76     76.70 o 
 -12  15   7        4.17       -5.23     39.28 o 
 -10  15   7       12.86      -33.73     35.75 o 
  -8  15   7      876.29      885.79     81.47 o 
  -6  15   7       41.76      115.45     36.86 o 
  -4  15   7       14.53      -27.61     26.25 o 
  -2  15   7        4.71       13.68     26.50 o 
   0  15   7      427.73      390.09     69.00 o 
   2  15   7      765.36      709.68     62.19 o 
   4  15   7        7.10       -1.43     31.07 o 
   6  15   7       69.47       97.35     39.63 o 
   8  15   7      336.49      502.96     66.48 o 
  10  15   7      243.67      189.65     49.66 o 
  12  15   7        0.01       -7.72     48.04 o 
  14  15   7        1.97       26.82     61.44 o 
 -15  16   7       51.07       13.00     79.15 o 
 -13  16   7        4.14       89.45     57.49 o 
 -11  16   7       78.60       95.42     59.95 o 
  -9  16   7        4.59       37.51     38.40 o 
  -7  16   7      126.41      236.83     47.76 o 
  -5  16   7        3.59      -41.68     29.82 o 
  -3  16   7       46.28       70.72     32.39 o 
  -1  16   7      621.48      627.21     59.33 o 
   1  16   7      427.43      486.17     53.02 o 
   3  16   7       19.99       43.82     31.18 o 
   5  16   7       42.17       53.46     37.67 o 
   7  16   7      230.14      134.99     46.19 o 
   9  16   7       21.29       30.29     40.50 o 
  11  16   7        2.58        2.12     48.26 o 
  13  16   7       13.27       23.47     54.70 o 
  15  16   7      131.22       33.57     90.25 o 
 -14  17   7       13.73       35.54     69.01 o 
 -12  17   7      347.04      414.31    117.55 o 
 -10  17   7       29.43       32.63     52.08 o 
  -8  17   7        1.25       49.01     45.31 o 
  -6  17   7       33.17       -6.61     36.52 o 
  -4  17   7        1.67      -44.20     31.55 o 
  -2  17   7      884.20     1109.82     81.09 o 
   0  17   7     1008.96     1012.23    106.89 o 
   2  17   7       53.93      107.86     37.36 o 
   4  17   7        5.75      -11.85     36.56 o 
   6  17   7       34.53       64.04     48.54 o 
   8  17   7       19.78       57.26     43.39 o 
  10  17   7       43.08       63.44     46.50 o 
  12  17   7        1.34       10.46     54.07 o 
  14  17   7       15.48      116.05     98.46 o 
 -11  18   7       79.48       61.27     72.18 o 
  -9  18   7      134.65      158.34     54.76 o 
  -7  18   7       19.53       29.48     43.75 o 
  -5  18   7       27.97       79.91     46.97 o 
  -3  18   7      450.45      313.40     61.72 o 
  -1  18   7       10.86       26.46     33.22 o 
   1  18   7      169.86      156.99     40.12 o 
   3  18   7       25.43       75.64     46.44 o 
   5  18   7      178.56      238.43     61.82 o 
   7  18   7        9.84       23.65     42.52 o 
   9  18   7       28.09       39.26     46.04 o 
  11  18   7      190.92      149.39     62.32 o 
 -10  19   7        0.00      -38.80     53.36 o 
  -8  19   7       35.39       66.55     50.19 o 
  -6  19   7       81.21       80.99     51.04 o 
  -4  19   7        1.58       44.33     41.46 o 
  -2  19   7       35.60        6.59     39.20 o 
   0  19   7      708.61      793.43     72.54 o 
   2  19   7       55.72       29.33     40.70 o 
   4  19   7      160.77      191.90     53.46 o 
   6  19   7        7.90       20.66     46.54 o 
   8  19   7        9.84       63.40     52.36 o 
  10  19   7       83.82      150.00     58.79 o 
  -9  20   7        0.87       38.45     79.39 o 
  -7  20   7       25.28      102.56     56.22 o 
  -5  20   7      238.30      332.89     68.49 o 
  -3  20   7       25.02      -26.72     42.73 o 
  -1  20   7        7.18       52.65     41.85 o 
   1  20   7      172.70      259.22     60.31 o 
   3  20   7       26.79       78.81     46.39 o 
   5  20   7       78.04      121.50     59.90 o 
   7  20   7        4.68      114.85     55.24 o 
   9  20   7        3.67        4.90     58.47 o 
  -6  21   7       58.10       74.78     73.43 o 
  -4  21   7      153.98      117.62     58.00 o 
  -2  21   7        4.94       -0.62     43.17 o 
   0  21   7       13.20       78.69     49.24 o 
   2  21   7        0.17       24.55     51.18 o 
   4  21   7        4.05      -73.09     48.73 o 
   6  21   7       26.43       86.92     55.16 o 
  -1  22   7       89.82      232.97     77.77 o 
   1  22   7        3.28       54.56     98.10 o 
   0   0   8    30397.26    33281.24   2254.97 o 
   1   1   8     1191.65     1227.71     57.44 o 
   0   2   8      351.21      573.41     35.87 o 
   2   2   8     1913.57     2092.15     81.93 o 
  -1   3   8    14755.93    15939.27    550.26 o 
   1   3   8     8522.01     9265.48    289.12 o 
   3   3   8     2807.44     2909.27    100.86 o 
  -2   4   8      942.51      944.40     48.39 o 
   0   4   8     2951.74     2798.58     98.26 o 
   2   4   8      798.70      753.09     39.76 o 
   4   4   8      639.18      862.79     42.39 o 
  -3   5   8     1935.06     1940.34     80.39 o 
  -1   5   8      802.06      808.23     42.22 o 
   1   5   8        0.11       26.97     13.47 o 
   3   5   8     2802.80     2540.30     91.23 o 
   5   5   8     2464.50     2512.85     98.79 o 
  -4   6   8      738.83      764.67     59.82 o 
  -2   6   8     6196.08     6255.87    202.06 o 
   0   6   8      116.92      183.01     32.06 o 
   2   6   8      780.76     1061.57     56.62 o 
   4   6   8       22.85       13.16     17.13 o 
   6   6   8     1242.39     1312.23     75.95 o 
  -5   7   8     2331.03     2229.25    105.92 o 
  -3   7   8     3699.04     3310.10    147.23 o 
  -1   7   8     1392.97     1514.60     69.63 o 
   1   7   8      697.99      649.49     40.35 o 
   3   7   8     5304.24     5107.49    191.90 o 
   5   7   8      682.56      836.32     55.39 o 
   7   7   8      714.38      807.28     58.31 o 
  -6   8   8     2729.92     2572.20    137.61 o 
  -4   8   8       14.41        9.39     17.80 o 
  -2   8   8     2374.40     2193.12     99.05 o 
   0   8   8      492.27      489.71     39.11 o 
   2   8   8       14.75       34.22     19.31 o 
   4   8   8     6431.82     6274.95    231.52 o 
   6   8   8     4679.08     4383.81    223.40 o 
   8   8   8      813.31      911.32     88.53 o 
  -7   9   8     2540.22     2092.93    142.63 o 
  -5   9   8     1796.57     2015.00    105.26 o 
  -3   9   8      123.97      146.17     27.34 o 
  -1   9   8     2773.02     2811.83    131.08 o 
   1   9   8      948.99      892.73     68.28 o 
   3   9   8       52.29       35.97     21.26 o 
   5   9   8      345.11      435.60     43.59 o 
   7   9   8        6.28       23.35     25.27 o 
   9   9   8     1109.66     1327.04    102.54 o 
  -8  10   8        5.61       10.39     31.86 o 
  -6  10   8        8.76       18.89     24.83 o 
  -4  10   8        1.69       13.48     22.38 o 
  -2  10   8     7965.56     7665.23    300.04 o 
   0  10   8      471.61      453.49     44.61 o 
   2  10   8     1093.92     1178.61     97.67 o 
   4  10   8      187.89      179.11     29.82 o 
   6  10   8     4436.43     4689.72    198.72 o 
   8  10   8      473.74      430.48     45.51 o 
  10  10   8      916.88      879.80     84.51 o 
  -9  11   8      592.53      617.12     64.21 o 
  -7  11   8        0.02      -17.87     26.52 o 
  -5  11   8      485.98      418.50     48.54 o 
  -3  11   8     1139.16     1296.19     87.63 o 
  -1  11   8      504.91      561.35     50.15 o 
   1  11   8      232.62      268.13     36.02 o 
   3  11   8     3029.06     2905.69    176.22 o 
   5  11   8     4548.26     4276.12    198.05 o 
   7  11   8      584.81      685.79     63.70 o 
   9  11   8       16.86      -11.82     33.23 o 
  11  11   8      649.25      454.53     64.43 o 
 -10  12   8      872.22      777.62     73.24 o 
  -8  12   8       10.12       36.08     30.85 o 
  -6  12   8      120.38       92.42     33.25 o 
  -4  12   8     1818.87     1896.53    107.11 o 
  -2  12   8      472.61      514.58     49.03 o 
   0  12   8      625.52      662.08     56.98 o 
   2  12   8     2048.67     1940.36    107.15 o 
   4  12   8      388.51      489.84     52.31 o 
   6  12   8      273.46      295.96     48.26 o 
   8  12   8      598.09      729.74     82.46 o 
  10  12   8        3.73        0.30     40.92 o 
  12  12   8      153.04      256.24     49.19 o 
 -11  13   8        0.92      -12.56     40.06 o 
  -9  13   8       92.28       63.47     32.76 o 
  -7  13   8      486.55      482.39     69.04 o 
  -5  13   8     1161.70     1315.92    108.35 o 
  -3  13   8      661.67      641.79     57.36 o 
  -1  13   8      532.36      596.71     61.56 o 
   1  13   8      134.29      180.12     39.73 o 
   3  13   8      666.50      661.39     68.85 o 
   5  13   8      470.54      591.71     69.99 o 
   7  13   8      816.27      827.44     73.94 o 
   9  13   8       22.39        9.96     35.79 o 
  11  13   8       40.09       59.00     44.73 o 
  13  13   8      243.22      354.72     65.67 o 
 -12  14   8        4.17       40.48     40.98 o 
 -10  14   8        1.13        6.41     34.54 o 
  -8  14   8     1359.72     1328.59     99.55 o 
  -6  14   8        2.54      -17.64     28.96 o 
  -4  14   8      226.54      220.44     37.74 o 
  -2  14   8       80.13      198.09     42.39 o 
   0  14   8       54.56       69.23     30.17 o 
   2  14   8     4291.89     4283.61    190.14 o 
   4  14   8     1478.10     1620.71    125.11 o 
   6  14   8      140.65      184.02     42.68 o 
   8  14   8      649.94      489.46     64.69 o 
  10  14   8      597.55      619.53     86.83 o 
  12  14   8        3.81      -21.64     47.31 o 
  14  14   8      404.29      367.46     68.98 o 
 -13  15   8       45.76      116.25     50.01 o 
 -11  15   8       17.51       44.94     40.95 o 
  -9  15   8        0.77      -12.89     46.15 o 
  -7  15   8       23.05       15.31     33.84 o 
  -5  15   8      183.35      137.43     43.31 o 
  -3  15   8       81.39       92.93     46.48 o 
  -1  15   8       76.70       87.05     43.65 o 
   1  15   8     1515.71     1480.52     94.77 o 
   3  15   8      420.20      421.10     54.24 o 
   5  15   8        3.35       47.24     34.42 o 
   7  15   8       41.00       74.03     43.11 o 
   9  15   8      423.86      473.78     66.55 o 
  11  15   8        1.29       23.84     52.31 o 
  13  15   8       15.00       19.29     51.19 o 
  15  15   8      167.39      257.44    104.90 o 
 -14  16   8       93.96      133.12     77.72 o 
 -12  16   8       70.89       74.24     49.82 o 
 -10  16   8        2.65      -32.97     41.38 o 
  -8  16   8       78.67       94.38     47.95 o 
  -6  16   8        5.82      -19.07     35.03 o 
  -4  16   8       64.45       44.64     35.87 o 
  -2  16   8      788.34      772.04     67.64 o 
   0  16   8      801.45      928.86     78.60 o 
   2  16   8       68.75      115.18     36.60 o 
   4  16   8        9.82       30.55     35.31 o 
   6  16   8       51.08       69.59     41.75 o 
   8  16   8       27.96       93.44     44.01 o 
  10  16   8       67.22      128.37     61.53 o 
  12  16   8      204.77      167.70     68.89 o 
  14  16   8        8.87       33.75     66.46 o 
 -13  17   8      197.60      241.74    116.15 o 
 -11  17   8       45.37       37.01     51.72 o 
  -9  17   8      336.24      324.48     70.51 o 
  -7  17   8        3.68      -53.63     37.01 o 
  -5  17   8       12.92       26.49     37.68 o 
  -3  17   8      662.25      777.41     70.70 o 
  -1  17   8      197.51      216.71     43.40 o 
   1  17   8      123.60      154.23     42.94 o 
   3  17   8      258.54      298.22     71.75 o 
   5  17   8        5.18      -32.73     36.59 o 
   7  17   8       42.72      113.64     47.71 o 
   9  17   8        0.24       30.28     45.77 o 
  11  17   8       16.98       52.66     56.29 o 
  13  17   8       10.62      -14.58     72.57 o 
 -10  18   8       34.44       62.55     50.94 o 
  -8  18   8        7.41      -17.61     45.64 o 
  -6  18   8        5.69       17.08     45.76 o 
  -4  18   8      256.19      262.14     54.14 o 
  -2  18   8       56.96       46.62     38.15 o 
   0  18   8      104.86      150.52     52.08 o 
   2  18   8       30.73        4.97     37.34 o 
   4  18   8      154.25      216.40     50.65 o 
   6  18   8      548.73      739.07    115.42 o 
   8  18   8        0.37        5.43     45.23 o 
  10  18   8       87.42      213.72    109.25 o 
  -9  19   8        2.64       59.15     54.17 o 
  -7  19   8        6.33       81.78     53.06 o 
  -5  19   8      173.05      257.12     62.88 o 
  -3  19   8       43.27       71.35     41.90 o 
  -1  19   8      266.08      219.68     54.96 o 
   1  19   8       23.37       50.71     44.85 o 
   3  19   8      545.76      511.33     89.26 o 
   5  19   8        9.37       92.65     55.88 o 
   7  19   8       49.18       55.29     55.30 o 
   9  19   8       69.07      141.10     58.91 o 
  -8  20   8       47.55       73.55     80.39 o 
  -6  20   8       39.21      -19.88     50.83 o 
  -4  20   8       28.81        8.31     50.72 o 
  -2  20   8       11.80       16.26     43.61 o 
   0  20   8        3.53      -19.36     37.19 o 
   2  20   8      204.58      282.03     59.64 o 
   4  20   8      303.77      294.64     78.90 o 
   6  20   8       30.14       32.65     53.24 o 
   8  20   8       71.46      105.57     66.82 o 
  -5  21   8        5.68      -28.33     68.75 o 
  -3  21   8      141.15      179.17     88.81 o 
  -1  21   8      174.34      180.73     53.36 o 
   1  21   8       21.18      -42.30     47.06 o 
   3  21   8       57.36      118.20     51.69 o 
   5  21   8       23.88      110.29     68.62 o 
   0   1   9      785.65      941.22     56.71 o 
  -1   2   9     2550.47     2476.69    104.43 o 
   1   2   9      403.29      625.76     38.77 o 
  -2   3   9      560.71      510.48     34.51 o 
   0   3   9     1287.35     1388.99     64.40 o 
   2   3   9    11320.18    10953.40    358.39 o 
  -3   4   9       21.04       17.41     17.24 o 
  -1   4   9       14.09       53.98     15.61 o 
   1   4   9      697.48      617.97     36.81 o 
   3   4   9    10958.30    10992.43    342.62 o 
  -4   5   9     1628.87     1485.02     67.68 o 
  -2   5   9     1614.80     1735.10     72.56 o 
   0   5   9      575.66      676.15     38.55 o 
   2   5   9     1078.61      982.11     52.83 o 
   4   5   9     1698.73     1643.68     80.09 o 
  -5   6   9      738.73      764.97     54.84 o 
  -3   6   9      136.74       91.44     21.42 o 
  -1   6   9      641.33      595.44     51.58 o 
   1   6   9       77.62       84.58     19.54 o 
   3   6   9      122.54      197.71     27.02 o 
   5   6   9      333.55      396.63     42.57 o 
  -6   7   9     2397.07     2128.00    128.62 o 
  -4   7   9       40.22       45.42     20.02 o 
  -2   7   9     1136.10     1015.94     70.83 o 
   0   7   9     3352.22     3583.51    132.86 o 
   2   7   9       80.39       49.20     19.99 o 
   4   7   9        3.24        9.34     18.84 o 
   6   7   9      764.96      753.30     57.32 o 
  -7   8   9      572.90      532.37     63.10 o 
  -5   8   9      696.24      691.00     56.93 o 
  -3   8   9      157.33       91.38     23.00 o 
  -1   8   9     1788.96     1856.91     90.04 o 
   1   8   9     2834.56     2543.90    122.28 o 
   3   8   9     1233.37     1250.00     72.23 o 
   5   8   9      534.87      534.86     49.74 o 
   7   8   9     1480.55     1375.98     83.75 o 
  -8   9   9     2771.91     3059.05    163.94 o 
  -6   9   9     1078.26     1000.80     71.31 o 
  -4   9   9     1733.69     1907.72     96.24 o 
  -2   9   9      180.03      203.81     29.71 o 
   0   9   9      393.29      402.87     41.39 o 
   2   9   9     1886.83     1922.17    102.40 o 
   4   9   9       27.92      -14.80     23.05 o 
   6   9   9     2952.73     3040.53    188.80 o 
   8   9   9       28.77       51.83     31.38 o 
  -9  10   9       14.08      -34.04     32.05 o 
  -7  10   9     1070.86     1030.58    109.06 o 
  -5  10   9     2861.87     2718.65    150.26 o 
  -3  10   9        0.45       23.75     23.82 o 
  -1  10   9      226.02      162.26     37.14 o 
   1  10   9      823.74      841.51     68.05 o 
   3  10   9      653.71      630.79     74.00 o 
   5  10   9       16.78      -37.17     24.78 o 
   7  10   9      180.20      194.02     45.02 o 
   9  10   9      848.26      760.76     86.54 o 
 -10  11   9        2.34       15.06     32.92 o 
  -8  11   9      829.57      869.28     78.18 o 
  -6  11   9     1491.85     1561.15    113.39 o 
  -4  11   9     2173.49     1912.24    117.62 o 
  -2  11   9     1777.64     1850.95    104.18 o 
   0  11   9      232.19      213.58     37.65 o 
   2  11   9      361.80      303.96     60.06 o 
   4  11   9      297.18      312.22     45.89 o 
   6  11   9      843.97      781.14     77.05 o 
   8  11   9        4.82      -29.39     34.20 o 
  10  11   9      323.06      350.54     60.30 o 
 -11  12   9      668.84      651.47     71.24 o 
  -9  12   9        4.46      -38.00     31.44 o 
  -7  12   9      324.43      251.60     43.57 o 
  -5  12   9      924.94      904.71     75.64 o 
  -3  12   9     1225.27     1197.95     80.59 o 
  -1  12   9        7.15       24.78     26.90 o 
   1  12   9      185.40       74.95     28.07 o 
   3  12   9      580.08      628.19     61.24 o 
   5  12   9       37.57       28.53     27.32 o 
   7  12   9     1923.37     1849.01    158.04 o 
   9  12   9       64.44       23.77     42.17 o 
  11  12   9        3.79       28.16     50.77 o 
 -12  13   9      277.38      372.39    104.86 o 
 -10  13   9        0.28       -7.67     35.48 o 
  -8  13   9       86.36       84.60     37.92 o 
  -6  13   9       20.04       18.28     32.27 o 
  -4  13   9      703.55      831.44     80.32 o 
  -2  13   9     1445.51     1675.45    120.54 o 
   0  13   9       22.86      -13.40     25.29 o 
   2  13   9      129.71       97.18     31.09 o 
   4  13   9       51.59       77.96     31.80 o 
   6  13   9      186.41      157.57     41.20 o 
   8  13   9      166.80      210.17     45.42 o 
  10  13   9      465.80      466.87     78.68 o 
  12  13   9        2.02      -11.11     49.94 o 
 -13  14   9       22.23      -28.56     48.00 o 
 -11  14   9       88.78       26.79     41.12 o 
  -9  14   9      165.77       88.85     57.35 o 
  -7  14   9       46.50       47.34     35.16 o 
  -5  14   9        0.79      -15.83     31.08 o 
  -3  14   9       35.80       63.55     30.93 o 
  -1  14   9      493.98      544.11     55.61 o 
   1  14   9     1777.76     1819.65    108.80 o 
   3  14   9        2.15       48.04     34.09 o 
   5  14   9     2137.32     2209.50    135.44 o 
   7  14   9     1093.14     1487.49    141.14 o 
   9  14   9       31.45       66.03     52.18 o 
  11  14   9       32.42       94.51     57.12 o 
  13  14   9       61.09       41.78     60.14 o 
 -14  15   9        9.10        8.39     52.58 o 
 -12  15   9        5.36       34.73     46.21 o 
 -10  15   9      237.47      273.18     55.97 o 
  -8  15   9       52.41      116.24     42.77 o 
  -6  15   9      288.92      340.60     74.36 o 
  -4  15   9      205.38      234.03     47.59 o 
  -2  15   9      235.84      256.51     43.82 o 
   0  15   9     1902.77     1984.95    117.20 o 
   2  15   9      290.22      251.89     56.39 o 
   4  15   9       42.70       11.54     33.32 o 
   6  15   9      211.25      240.47     52.64 o 
   8  15   9      301.13      267.25     59.39 o 
  10  15   9        2.76       46.12     56.46 o 
  12  15   9       68.45      -20.98     55.17 o 
  14  15   9       28.75       39.88     55.13 o 
 -13  16   9       50.94       -6.75     55.74 o 
 -11  16   9        2.29       13.91     45.28 o 
  -9  16   9       24.93       24.74     42.06 o 
  -7  16   9      452.26      415.99     74.13 o 
  -5  16   9       64.99       82.42     42.25 o 
  -3  16   9      165.81      111.66     46.50 o 
  -1  16   9     1102.52     1127.73     84.53 o 
   1  16   9       80.81       68.52     35.06 o 
   3  16   9       39.88       32.50     36.51 o 
   5  16   9       41.27       22.48     35.94 o 
   7  16   9      114.25      104.90     56.32 o 
   9  16   9        2.28       50.90     55.68 o 
  11  16   9        2.71       67.10     62.88 o 
  13  16   9      160.19       78.71     66.94 o 
 -12  17   9       47.21       36.28     62.54 o 
 -10  17   9        6.36        0.64     48.34 o 
  -8  17   9        5.26       66.78     47.23 o 
  -6  17   9       53.43       75.61     43.69 o 
  -4  17   9      278.79      246.73     55.69 o 
  -2  17   9       13.49       41.81     35.22 o 
   0  17   9      553.04      591.42     64.62 o 
   2  17   9      503.96      518.81     65.44 o 
   4  17   9       54.54       66.71     42.23 o 
   6  17   9       32.43        8.84     42.95 o 
   8  17   9      217.38      301.88     93.36 o 
  10  17   9      698.84      623.82     94.74 o 
  12  17   9        0.01      -56.18     72.09 o 
  -9  18   9        6.82      -16.52     49.70 o 
  -7  18   9        1.06      -26.71     45.21 o 
  -5  18   9      247.11      169.74     65.02 o 
  -3  18   9      448.04      530.08     68.27 o 
  -1  18   9       39.69       33.96     38.28 o 
   1  18   9      660.08      857.97     83.94 o 
   3  18   9      134.78      157.93     47.28 o 
   5  18   9      446.84      483.53     75.51 o 
   7  18   9       46.47       71.10     51.12 o 
   9  18   9      189.17      186.36     72.48 o 
  -8  19   9        4.70      -26.15     56.87 o 
  -6  19   9       11.16      -34.29     44.91 o 
  -4  19   9      149.74      290.69     59.90 o 
  -2  19   9      199.58      114.33     48.50 o 
   0  19   9       82.95       97.39     44.47 o 
   2  19   9        3.42       -1.53     44.33 o 
   4  19   9       13.75       39.74     47.44 o 
   6  19   9        1.73      115.37     55.37 o 
   8  19   9        0.48      117.15     58.63 o 
  -5  20   9       18.42       29.89     53.36 o 
  -3  20   9        1.89      -34.44     48.77 o 
  -1  20   9       40.24      -14.59     44.47 o 
   1  20   9        3.66       46.70     45.52 o 
   3  20   9       27.86       40.69     49.65 o 
   5  20   9       26.05       44.87     75.58 o 
   0  21   9        3.68      -63.14     70.88 o 
   1   1  10     1696.34     1670.65     75.90 o 
   0   2  10     1356.28     1380.73     63.64 o 
   2   2  10      444.37      442.31     34.49 o 
  -1   3  10        0.36       11.05     18.37 o 
   1   3  10     2183.92     2233.42     92.38 o 
   3   3  10     1850.23     1769.22     73.58 o 
  -2   4  10     7671.20     7444.08    251.90 o 
   0   4  10       26.21       27.49     15.18 o 
   2   4  10      243.27      251.66     25.17 o 
   4   4  10     2191.72     2029.22    101.78 o 
  -3   5  10       69.57       48.67     18.08 o 
  -1   5  10      374.61      367.74     32.39 o 
   1   5  10        7.35       19.87     17.18 o 
   3   5  10       20.07       32.60     19.37 o 
   5   5  10       78.28       85.71     45.71 o 
  -4   6  10       80.00       72.16     26.25 o 
  -2   6  10      520.83      678.21     75.40 o 
   0   6  10     2577.17     2733.25    109.35 o 
   2   6  10     1940.52     2127.92    106.47 o 
   4   6  10      258.81      212.91     30.15 o 
   6   6  10      338.27      468.40     51.00 o 
  -5   7  10      234.38      273.58     50.30 o 
  -3   7  10      157.98      196.93     29.47 o 
  -1   7  10     1621.83     1764.10    135.89 o 
   1   7  10     1093.57     1013.56     90.00 o 
   3   7  10      751.94      842.16     57.12 o 
   5   7  10     6066.75     6189.72    269.03 o 
   7   7  10      168.60      106.05     31.42 o 
  -6   8  10     2351.80     2283.86    139.77 o 
  -4   8  10        6.34      -17.53     22.80 o 
  -2   8  10       90.02      141.41     27.72 o 
   0   8  10        4.74      -14.76     20.17 o 
   2   8  10      338.64      391.11     41.92 o 
   4   8  10     1122.25     1084.44     72.39 o 
   6   8  10      156.67      231.92     65.21 o 
   8   8  10       52.52       14.80     33.36 o 
  -7   9  10      828.42      756.99     64.67 o 
  -5   9  10      198.96      155.54     34.22 o 
  -3   9  10       77.19      135.35     29.47 o 
  -1   9  10     1256.83     1244.59     73.83 o 
   1   9  10      773.27      700.62     62.57 o 
   3   9  10      201.23      180.13     33.01 o 
   5   9  10       50.22      104.53     31.34 o 
   7   9  10       56.87       55.34     31.38 o 
   9   9  10       96.54       70.80     35.91 o 
  -8  10  10     1399.05     1116.49     89.60 o 
  -6  10  10      731.31      643.25     86.23 o 
  -4  10  10      488.66      421.18     52.00 o 
  -2  10  10       50.79       73.21     27.97 o 
   0  10  10      239.47      119.79     33.48 o 
   2  10  10     1596.96     1673.67     97.69 o 
   4  10  10     5255.59     4902.95    221.32 o 
   6  10  10      355.64      276.55     45.68 o 
   8  10  10     2348.57     2581.13    170.01 o 
  10  10  10      112.77      132.74     47.23 o 
  -9  11  10      781.33      877.37     81.43 o 
  -7  11  10      173.03      130.15     38.79 o 
  -5  11  10      280.88      276.90     63.27 o 
  -3  11  10      352.68      356.16     49.77 o 
  -1  11  10       23.38       -0.12     25.55 o 
   1  11  10     1066.24     1093.27     76.86 o 
   3  11  10      441.48      464.46     52.09 o 
   5  11  10     1208.20     1119.30     85.89 o 
   7  11  10      112.61      164.93     51.89 o 
   9  11  10        2.58       17.44     40.26 o 
  11  11  10        4.76       16.40     53.42 o 
 -10  12  10       30.59       41.23     39.77 o 
  -8  12  10       58.63       39.03     33.43 o 
  -6  12  10     1589.80     1464.28    116.78 o 
  -4  12  10      568.20      527.35     88.42 o 
  -2  12  10       21.22       31.76     27.84 o 
   0  12  10        5.55       -5.59     25.41 o 
   2  12  10        4.42        4.83     32.69 o 
   4  12  10      411.96      341.33     47.49 o 
   6  12  10     1331.36     1160.00     97.41 o 
   8  12  10      878.66      802.81     87.45 o 
  10  12  10       49.02       51.93     53.43 o 
  12  12  10       14.13       26.68     46.99 o 
 -11  13  10       17.78       88.87     45.73 o 
  -9  13  10       55.37       67.89     38.76 o 
  -7  13  10      138.76      141.40     41.05 o 
  -5  13  10      139.47      210.70     42.33 o 
  -3  13  10      813.30      901.21     78.80 o 
  -1  13  10      392.96      471.68     67.85 o 
   1  13  10       19.20       11.20     28.15 o 
   3  13  10      719.41      565.68     61.01 o 
   5  13  10      377.02      466.19     55.67 o 
   7  13  10      652.65      729.41    112.51 o 
   9  13  10      157.32      291.97     72.35 o 
  11  13  10       14.67       56.32     57.16 o 
  13  13  10      101.77      143.65     58.42 o 
 -12  14  10        2.17       30.98     51.04 o 
 -10  14  10      300.49      224.56     54.23 o 
  -8  14  10       82.55       99.28     51.72 o 
  -6  14  10      157.17      169.88     45.12 o 
  -4  14  10     1358.10     1315.63    102.18 o 
  -2  14  10       44.11       59.59     32.89 o 
   0  14  10      356.38      281.40     43.74 o 
   2  14  10      240.84      155.74     44.08 o 
   4  14  10     1350.15     1352.56    100.25 o 
   6  14  10      931.41     1062.54     92.34 o 
   8  14  10      836.48     1024.47    105.35 o 
  10  14  10        8.41       -6.23     55.09 o 
  12  14  10       34.08       93.11     67.21 o 
  14  14  10      150.19      135.93     62.11 o 
 -13  15  10       52.63        3.22     49.81 o 
 -11  15  10        0.41       56.81     50.51 o 
  -9  15  10      510.52      593.40     73.27 o 
  -7  15  10      102.57      100.27     41.94 o 
  -5  15  10       64.01      105.56     43.01 o 
  -3  15  10        9.02        8.67     35.53 o 
  -1  15  10      883.53      812.54     70.04 o 
   1  15  10       48.22       70.52     39.89 o 
   3  15  10      297.69      389.74     55.25 o 
   5  15  10        5.00        0.58     35.21 o 
   7  15  10       30.24       72.18     55.89 o 
   9  15  10      540.42      803.86    106.88 o 
  11  15  10      207.31      307.68    128.46 o 
  13  15  10       45.94       43.65     54.06 o 
 -12  16  10        4.87       99.99     77.51 o 
 -10  16  10        0.29      -10.41     45.08 o 
  -8  16  10      267.52      198.50     64.73 o 
  -6  16  10      206.24      145.26     47.83 o 
  -4  16  10       93.04      120.97     48.08 o 
  -2  16  10       91.78      137.58     44.16 o 
   0  16  10      238.11      325.27     55.99 o 
   2  16  10      925.69      626.81     70.26 o 
   4  16  10       61.25       76.05     42.27 o 
   6  16  10        2.23       23.57     41.94 o 
   8  16  10       13.96        9.30     58.15 o 
  10  16  10        4.87       56.56     62.59 o 
  12  16  10      311.60      129.71    171.21 o 
 -11  17  10       89.20       85.92     74.60 o 
  -9  17  10       65.92       42.71     45.79 o 
  -7  17  10       23.97       84.38     47.03 o 
  -5  17  10       33.25       31.15     44.35 o 
  -3  17  10       87.96      213.24     51.99 o 
  -1  17  10        7.36      -21.52     37.26 o 
   1  17  10       28.37      142.79     48.98 o 
   3  17  10      120.82      191.26     49.66 o 
   5  17  10      231.09      341.23     64.53 o 
   7  17  10       16.41      133.66     54.98 o 
   9  17  10        0.98       96.49     68.04 o 
  11  17  10       41.58      107.07     94.54 o 
  -8  18  10        1.15      -54.38     46.66 o 
  -6  18  10       22.36      -44.00     40.86 o 
  -4  18  10      719.47      720.59     79.87 o 
  -2  18  10      115.55       79.07     48.04 o 
   0  18  10       20.83       13.87     46.70 o 
   2  18  10       11.14       56.88     61.60 o 
   4  18  10        5.73       47.96     45.00 o 
   6  18  10       19.03       51.87     49.78 o 
   8  18  10       26.69       47.66     64.77 o 
  -7  19  10       13.04      -72.88     49.33 o 
  -5  19  10      100.26       93.38     53.03 o 
  -3  19  10       96.23       82.35     51.39 o 
  -1  19  10       22.56       27.33     46.12 o 
   1  19  10        7.86       42.27     45.74 o 
   3  19  10       88.58      165.27     52.32 o 
   5  19  10        2.81       44.92     54.14 o 
   7  19  10       90.46      188.63    106.09 o 
  -2  20  10        1.40      285.87    180.67 o 
   0  20  10       86.19      126.65     56.54 o 
   2  20  10        0.84       68.21     58.85 o 
   0   1  11        2.62       13.20     18.90 o 
  -1   2  11      268.64      257.73     31.22 o 
   1   2  11       16.39        1.92     16.61 o 
  -2   3  11      375.04      450.21     37.20 o 
   0   3  11     1985.29     1786.44     88.24 o 
   2   3  11     1156.47     1044.00     56.60 o 
  -3   4  11     1627.20     1581.02     82.82 o 
  -1   4  11     1768.03     1633.16     94.06 o 
   1   4  11     2442.64     2540.63    106.56 o 
   3   4  11     1538.14     1354.39     74.14 o 
  -4   5  11      905.32     1046.38     78.53 o 
  -2   5  11      125.11      107.05     23.28 o 
   0   5  11     1788.69     1886.77     87.00 o 
   2   5  11      452.46      507.14     42.92 o 
   4   5  11       87.28       98.63     27.73 o 
  -5   6  11      189.99      223.75     37.72 o 
  -3   6  11      646.26      641.36     60.73 o 
  -1   6  11     5645.56     5576.18    209.69 o 
   1   6  11       87.46       13.03     20.32 o 
   3   6  11      634.28      700.92     52.85 o 
   5   6  11      207.92      166.10     36.93 o 
  -6   7  11        3.15       -9.37     25.67 o 
  -4   7  11        1.56       22.91     23.28 o 
  -2   7  11     1426.75     1380.07    119.47 o 
   0   7  11    11480.15    10084.32    421.11 o 
   2   7  11      878.88     1134.55     75.33 o 
   4   7  11      477.97      435.94     54.91 o 
   6   7  11      111.96       85.41     31.47 o 
  -7   8  11      223.04      236.87     43.42 o 
  -5   8  11       11.27       10.11     24.97 o 
  -3   8  11      124.86      115.92     28.25 o 
  -1   8  11     2806.02     2894.84    141.46 o 
   1   8  11     1047.29     1084.40     74.64 o 
   3   8  11      217.64      157.82     33.74 o 
   5   8  11     1368.77     1452.72    106.61 o 
   7   8  11      304.03      301.07     45.81 o 
  -8   9  11       10.59       11.65     30.00 o 
  -6   9  11       36.60       -8.62     29.45 o 
  -4   9  11     1483.30     1711.10    103.33 o 
  -2   9  11     1666.63     1738.46    101.62 o 
   0   9  11      280.58      221.50     34.50 o 
   2   9  11      133.70      142.08     31.48 o 
   4   9  11      803.65      758.89     95.43 o 
   6   9  11     1310.78     1299.22    174.17 o 
   8   9  11        1.00       21.19     33.57 o 
  -9  10  11       55.32       46.21     36.87 o 
  -7  10  11      298.02      179.53     45.17 o 
  -5  10  11      568.73      693.64     63.38 o 
  -3  10  11      269.79      336.11     44.40 o 
  -1  10  11      454.80      525.94     60.65 o 
   1  10  11      381.22      449.54     64.96 o 
   3  10  11     5305.80     5590.52    250.80 o 
   5  10  11      337.96      362.14     49.59 o 
   7  10  11      210.24      207.74     47.72 o 
   9  10  11      538.93      727.66     96.68 o 
 -10  11  11      521.09      449.92     72.49 o 
  -8  11  11       99.12        5.49     37.32 o 
  -6  11  11      174.76      199.18     46.22 o 
  -4  11  11      328.67      323.11     50.70 o 
  -2  11  11      185.71      184.96     42.04 o 
   0  11  11       52.60       20.36     29.43 o 
   2  11  11       65.51       17.25     31.33 o 
   4  11  11      501.46      470.02     57.12 o 
   6  11  11        9.47        0.71     37.57 o 
   8  11  11     2531.73     2402.05    253.76 o 
  10  11  11       72.95       62.53     53.23 o 
 -11  12  11       28.64      -10.75     51.86 o 
  -9  12  11       45.15       53.72     41.83 o 
  -7  12  11      360.40      407.09     62.31 o 
  -5  12  11      858.60      846.99     77.77 o 
  -3  12  11      326.68      253.81     54.77 o 
  -1  12  11       11.98       18.24     28.38 o 
   1  12  11       16.13       31.87     29.84 o 
   3  12  11       29.91       71.22     34.26 o 
   5  12  11      297.83      274.91     48.13 o 
   7  12  11        9.10       49.37     44.55 o 
   9  12  11      495.77      607.94     80.84 o 
  11  12  11      102.53       77.06     53.28 o 
 -12  13  11       13.26       74.59     58.74 o 
 -10  13  11        7.91       26.10     44.34 o 
  -8  13  11        1.46        8.15     37.28 o 
  -6  13  11       43.15       12.54     35.41 o 
  -4  13  11     1750.74     1615.49    116.27 o 
  -2  13  11      571.85      516.14     63.13 o 
   0  13  11        6.83       46.15     31.46 o 
   2  13  11       68.04       65.25     37.54 o 
   4  13  11       30.06       22.34     33.97 o 
   6  13  11      486.85      439.71     88.33 o 
   8  13  11      222.90      246.09     60.59 o 
  10  13  11      318.28      249.56     89.48 o 
  12  13  11       12.10      -14.91     54.26 o 
 -13  14  11      285.46      413.73    120.80 o 
 -11  14  11      106.13      161.83     60.99 o 
  -9  14  11        2.21       48.21     43.09 o 
  -7  14  11        7.38      -45.16     36.56 o 
  -5  14  11       56.31       40.62     49.54 o 
  -3  14  11        0.51      -46.38     30.92 o 
  -1  14  11      919.14     1180.75     86.20 o 
   1  14  11      122.95       55.90     37.44 o 
   3  14  11       17.42       -0.62     35.60 o 
   5  14  11     1296.48     1356.43    108.01 o 
   7  14  11      128.73      170.57     56.67 o 
   9  14  11       10.68       22.07     61.19 o 
  11  14  11        7.80        5.61     61.85 o 
  13  14  11       15.47      -28.68     60.80 o 
 -12  15  11      101.72       88.50     93.70 o 
 -10  15  11      222.87      168.81     65.30 o 
  -8  15  11      160.36       76.74     45.05 o 
  -6  15  11      106.05      121.64     45.61 o 
  -4  15  11      255.82      255.79     52.34 o 
  -2  15  11      233.53       94.29     50.21 o 
   0  15  11       28.46       70.16     37.63 o 
   2  15  11        0.12       13.07     37.11 o 
   4  15  11      188.67      169.47     52.04 o 
   6  15  11      165.43      214.23     53.04 o 
   8  15  11       93.17      106.29     79.27 o 
  10  15  11      129.16      188.16    101.67 o 
  12  15  11      158.45      103.58    101.59 o 
 -11  16  11       54.30      -23.10     95.92 o 
  -9  16  11       89.12      117.26     50.57 o 
  -7  16  11       30.61       -0.94     42.11 o 
  -5  16  11      177.07      186.26     53.00 o 
  -3  16  11      245.31      252.50     58.31 o 
  -1  16  11        7.37      -17.90     41.09 o 
   1  16  11       35.39        4.40     40.76 o 
   3  16  11       22.41       36.04     38.73 o 
   5  16  11       11.39       37.92     42.43 o 
   7  16  11       77.66      147.13     79.51 o 
   9  16  11      168.52      112.46     67.43 o 
  11  16  11       70.89      118.12    136.29 o 
  -8  17  11      147.43      164.25     52.98 o 
  -6  17  11       30.72        7.73     47.69 o 
  -4  17  11       16.22      -13.79     44.67 o 
  -2  17  11        4.07      107.74     46.63 o 
   0  17  11      572.41      632.47     73.17 o 
   2  17  11       28.62       29.56     43.41 o 
   4  17  11        6.62       -3.34     42.03 o 
   6  17  11       60.83       89.50     52.20 o 
   8  17  11        0.48      -18.02     61.69 o 
  -7  18  11      120.44       54.74     55.23 o 
  -5  18  11        0.01       31.30     50.47 o 
  -3  18  11       16.25       99.83     50.61 o 
  -1  18  11      317.89      187.30     60.63 o 
   1  18  11      162.66      203.33     54.60 o 
   3  18  11        0.03      -56.32     40.28 o 
   5  18  11       84.48       93.95     52.10 o 
   7  18  11        0.36       -7.95     65.25 o 
  -4  19  11       16.46      -15.52     62.61 o 
  -2  19  11       85.45      125.00     55.49 o 
   0  19  11       57.93      115.35     61.18 o 
   2  19  11      154.26      142.06     60.07 o 
   4  19  11       22.99       64.58     58.69 o 
   0   0  12      112.50      152.21    142.03 o 
   1   1  12      487.97      520.55     40.10 o 
   0   2  12     1101.19     1206.70     64.45 o 
   2   2  12     1100.66     1103.28     57.93 o 
  -1   3  12      394.92      429.49     37.64 o 
   1   3  12       26.15       48.77     20.85 o 
   3   3  12     1597.10     1486.73     80.83 o 
  -2   4  12     1149.45     1191.67     65.85 o 
   0   4  12      163.48      181.98     27.62 o 
   2   4  12    12620.51    11708.31    415.67 o 
   4   4  12       27.49       21.39     29.72 o 
  -3   5  12      493.14      508.74     49.49 o 
  -1   5  12      204.84      164.42     39.43 o 
   1   5  12      791.38      696.48     52.52 o 
   3   5  12       97.72      149.20     28.09 o 
   5   5  12     3420.02     3420.70    177.64 o 
  -4   6  12      592.06      704.62     61.58 o 
  -2   6  12      128.76      183.94     43.32 o 
   0   6  12     7578.13     7112.85    283.39 o 
   2   6  12     3903.03     3508.88    193.09 o 
   4   6  12        0.01       20.58     27.27 o 
   6   6  12      111.98       55.27     32.78 o 
  -5   7  12        7.68      -15.12     24.85 o 
  -3   7  12      914.73     1057.38     75.18 o 
  -1   7  12       59.73      107.76     40.40 o 
   1   7  12      602.25      534.27     50.66 o 
   3   7  12       48.15       65.60     29.55 o 
   5   7  12     1274.09     1197.13    122.34 o 
   7   7  12     1278.64     1243.86     94.79 o 
  -6   8  12        5.37      -10.19     27.30 o 
  -4   8  12     2065.00     1999.17    114.63 o 
  -2   8  12     3331.77     3063.40    166.52 o 
   0   8  12       12.31       36.38     27.73 o 
   2   8  12      380.14      455.74     48.30 o 
   4   8  12      145.48      152.22     36.85 o 
   6   8  12     1053.55     1177.19    102.39 o 
   8   8  12        0.01      -50.96     33.99 o 
  -7   9  12      153.60      115.07     37.21 o 
  -5   9  12      818.98      863.54     82.83 o 
  -3   9  12      387.97      348.72     48.77 o 
  -1   9  12     3321.61     3190.46    156.68 o 
   1   9  12     1268.84     1336.86     93.42 o 
   3   9  12     2180.68     2272.07    135.69 o 
   5   9  12     1009.89     1047.44    107.50 o 
   7   9  12       91.18       92.95     41.44 o 
   9   9  12      527.38      712.68     81.48 o 
  -8  10  12        1.08       50.11     37.72 o 
  -6  10  12      200.18      111.67     35.51 o 
  -4  10  12       45.09       33.09     32.63 o 
  -2  10  12      234.33      236.96     59.85 o 
   0  10  12      180.40      122.55     33.76 o 
   2  10  12      668.82      778.97     70.30 o 
   4  10  12     1073.05     1353.05    135.69 o 
   6  10  12      958.09      910.84    137.53 o 
   8  10  12      509.37      423.73     64.56 o 
  10  10  12       43.96       56.24     62.53 o 
  -9  11  12      338.79      426.90     72.67 o 
  -7  11  12       44.08       58.79     40.01 o 
  -5  11  12      319.88      340.65     55.10 o 
  -3  11  12        2.29       18.91     33.43 o 
  -1  11  12        3.60       40.13     32.65 o 
   1  11  12      134.22      161.73     40.73 o 
   3  11  12     3375.64     3225.59    204.14 o 
   5  11  12       31.41       76.61     40.34 o 
   7  11  12      685.22      778.90    124.19 o 
   9  11  12       23.55       27.34     45.13 o 
  11  11  12        1.04      -31.83     49.80 o 
 -10  12  12       14.49       18.73     48.78 o 
  -8  12  12     2316.08     2426.71    223.48 o 
  -6  12  12     2512.61     2732.31    243.11 o 
  -4  12  12      363.21      427.42     59.92 o 
  -2  12  12      321.45      299.34     50.57 o 
   0  12  12        0.96      -19.37     29.71 o 
   2  12  12        5.30       18.73     34.07 o 
   4  12  12        8.33       45.42     36.27 o 
   6  12  12      245.06      246.29    124.15 o 
   8  12  12      204.84      154.20     67.50 o 
  10  12  12      250.65      241.82     74.89 o 
  12  12  12       32.84       57.77     55.85 o 
 -11  13  12       53.27       54.26     59.03 o 
  -9  13  12        4.49       25.40     47.73 o 
  -7  13  12      105.51      120.98     59.24 o 
  -5  13  12      708.72      715.93     75.73 o 
  -3  13  12       21.68       28.37     39.08 o 
  -1  13  12      158.65      201.81     49.59 o 
   1  13  12      396.48      356.28     62.34 o 
   3  13  12      247.40      250.89     49.69 o 
   5  13  12      246.51      198.73     51.59 o 
   7  13  12       45.78       54.11     48.27 o 
   9  13  12       84.49        8.24     51.95 o 
  11  13  12       41.53       79.67     65.37 o 
  13  13  12        1.56      200.77    104.84 o 
 -12  14  12        2.12       65.04     78.20 o 
 -10  14  12      159.88      115.16     58.06 o 
  -8  14  12       35.42       55.24     51.93 o 
  -6  14  12       14.69       59.40     42.29 o 
  -4  14  12      170.57      237.84     50.56 o 
  -2  14  12      372.06      341.06     78.98 o 
   0  14  12       13.99       -1.67     39.61 o 
   2  14  12      304.05      269.22     52.68 o 
   4  14  12        8.91      -36.80     35.35 o 
   6  14  12      374.39      516.11    114.67 o 
   8  14  12       33.54      -15.56     68.79 o 
  10  14  12      129.88      131.16     69.81 o 
  12  14  12       29.72       36.78     91.41 o 
 -11  15  12        0.40       28.32     91.09 o 
  -9  15  12       12.47        6.28     44.02 o 
  -7  15  12       41.85      106.53     49.91 o 
  -5  15  12      320.04      485.82     67.47 o 
  -3  15  12       69.03       71.07     53.08 o 
  -1  15  12       67.46       17.01     50.73 o 
   1  15  12       13.54       24.71     39.18 o 
   3  15  12       35.16       35.30     41.27 o 
   5  15  12       52.42      116.93     44.91 o 
   7  15  12      227.86      200.21     81.74 o 
   9  15  12       38.48       57.35     65.17 o 
  11  15  12       58.15      100.90    134.38 o 
  -8  16  12       11.10      -12.49     47.07 o 
  -6  16  12        6.72        4.89     54.55 o 
  -4  16  12       48.41       58.63     45.68 o 
  -2  16  12      123.64      251.95     52.30 o 
   0  16  12       36.08       24.41     49.60 o 
   2  16  12       64.54      115.86     45.33 o 
   4  16  12       18.74       80.30     45.95 o 
   6  16  12       33.72       37.25     80.43 o 
   8  16  12        5.71      -32.50     54.29 o 
  -7  17  12       46.91       37.01     68.04 o 
  -5  17  12       62.46       45.21     71.89 o 
  -3  17  12        1.73       14.49     59.18 o 
  -1  17  12        0.16      -11.96     52.78 o 
   1  17  12       93.09      125.01     49.14 o 
   3  17  12      101.21       93.93     46.28 o 
   5  17  12       15.86      -11.46     46.10 o 
   7  17  12       17.18       76.92     92.97 o 
  -4  18  12        9.02       78.75     71.50 o 
  -2  18  12        1.66        6.88     54.10 o 
   0  18  12        2.59       18.52     53.50 o 
   2  18  12       56.90       89.79     53.40 o 
   4  18  12       20.63      -76.98     52.33 o 
   0   1  13      261.65      240.58     29.32 o 
  -1   2  13     5447.26     4979.67    193.00 o 
   1   2  13     2051.09     2000.29     96.69 o 
  -2   3  13      651.37      588.35     52.48 o 
   0   3  13       39.26       21.88     21.41 o 
   2   3  13      285.94      304.57     35.67 o 
  -3   4  13     2284.52     2513.53    154.97 o 
  -1   4  13     1285.39     1391.63     75.95 o 
   1   4  13     5718.46     4956.99    192.60 o 
   3   4  13        4.09       29.50     28.30 o 
  -4   5  13      167.60      199.07     38.25 o 
  -2   5  13     2967.28     3047.25    146.29 o 
   0   5  13     1447.27     1343.49     85.02 o 
   2   5  13       83.35      222.17     35.39 o 
   4   5  13      114.58      121.68     37.33 o 
  -5   6  13       24.70        3.13     30.38 o 
  -3   6  13      349.35      267.94     40.46 o 
  -1   6  13     1811.50     1462.98    100.82 o 
   1   6  13     1029.23     1010.23     71.10 o 
   3   6  13     4661.07     4022.31    216.02 o 
   5   6  13        0.34        2.95     30.53 o 
  -6   7  13     1377.28     1567.26    143.51 o 
  -4   7  13      193.02      231.54     38.76 o 
  -2   7  13      791.25      809.32     72.29 o 
   0   7  13     1113.43     1119.68     78.40 o 
   2   7  13       29.11      -14.35     27.19 o 
   4   7  13      169.84      278.10     50.08 o 
   6   7  13      149.94       98.31     42.72 o 
  -7   8  13       43.03       36.22     34.19 o 
  -5   8  13       39.75       84.87     33.97 o 
  -3   8  13      176.00      239.32     46.36 o 
  -1   8  13      228.80      160.61     39.58 o 
   1   8  13        6.79      -11.78     27.25 o 
   3   8  13       67.11       12.54     29.46 o 
   5   8  13        0.46       -5.33     44.61 o 
   7   8  13        0.41       76.90     51.61 o 
  -8   9  13      447.35      552.13     66.42 o 
  -6   9  13      737.54      907.45     98.41 o 
  -4   9  13      689.13      737.21     85.59 o 
  -2   9  13       15.31        3.06     31.30 o 
   0   9  13      433.77      397.61     47.48 o 
   2   9  13       17.81       -8.62     30.91 o 
   4   9  13      343.64      288.12     68.37 o 
   6   9  13       54.36       49.72     41.84 o 
   8   9  13      387.08      519.59    116.47 o 
  -9  10  13       63.18       99.06     46.41 o 
  -7  10  13        0.03       42.42     36.64 o 
  -5  10  13      659.93      596.35     80.59 o 
  -3  10  13       95.62      172.69     41.69 o 
  -1  10  13      363.77      371.16     54.90 o 
   1  10  13        2.38        3.47     31.16 o 
   3  10  13      463.87      471.21     59.82 o 
   5  10  13        0.08      -12.01     39.20 o 
   7  10  13      263.24      308.85     61.83 o 
   9  10  13      157.19      217.85    102.17 o 
 -10  11  13        3.93      -20.61     51.57 o 
  -8  11  13      310.56      347.68     61.35 o 
  -6  11  13      274.11      306.69     58.19 o 
  -4  11  13       72.87       83.41     41.03 o 
  -2  11  13      141.94       99.21     39.93 o 
   0  11  13      997.21     1085.52     98.10 o 
   2  11  13       34.07       29.21     34.84 o 
   4  11  13      133.09      148.31     47.63 o 
   6  11  13       40.82       20.72     46.50 o 
   8  11  13       48.74       59.42     50.80 o 
  10  11  13        7.72       54.23     52.48 o 
 -11  12  13        5.48      -16.68     56.80 o 
  -9  12  13        0.63       35.01     52.09 o 
  -7  12  13      136.40       83.62     43.18 o 
  -5  12  13       10.06       25.14     39.78 o 
  -3  12  13      147.96      128.22     41.96 o 
  -1  12  13      253.88      305.78     76.31 o 
   1  12  13       77.10       72.87     37.91 o 
   3  12  13       50.50       12.60     37.46 o 
   5  12  13       61.72       14.10     50.25 o 
   7  12  13      299.76      253.95    101.86 o 
   9  12  13        0.44        7.54     48.51 o 
  11  12  13       12.77       -1.47     52.62 o 
 -10  13  13      287.47      271.67     67.82 o 
  -8  13  13       81.18       61.85     47.71 o 
  -6  13  13      154.84      219.63     65.66 o 
  -4  13  13       45.46       35.73     43.08 o 
  -2  13  13       34.43       25.50     40.60 o 
   0  13  13      102.48      110.17     46.58 o 
   2  13  13      100.60      113.58     44.79 o 
   4  13  13       60.02      104.49     52.29 o 
   6  13  13       79.63       46.10     57.47 o 
   8  13  13       81.72       54.33     57.89 o 
  10  13  13        0.71       49.85     60.83 o 
  -9  14  13      252.98      292.95     79.79 o 
  -7  14  13       45.78       55.00     49.61 o 
  -5  14  13        7.44      -22.26     45.88 o 
  -3  14  13       56.22       65.29     43.54 o 
  -1  14  13      140.22      164.41     53.87 o 
   1  14  13       97.42       53.57     52.41 o 
   3  14  13       70.03        4.44     40.35 o 
   5  14  13       95.97       79.29     56.13 o 
   7  14  13       51.53      -55.12     57.80 o 
   9  14  13        2.52       50.80     78.87 o 
  -8  15  13        8.04        4.28     58.10 o 
  -6  15  13       97.03      136.36     53.52 o 
  -4  15  13       21.13       26.66     45.12 o 
  -2  15  13        1.28       59.68     43.83 o 
   0  15  13       69.67      105.56     52.34 o 
   2  15  13       12.54       63.76     44.03 o 
   4  15  13      273.17      232.56     62.01 o 
   6  15  13      207.94      276.31    159.69 o 
   8  15  13        3.99        0.36     58.00 o 
  -7  16  13       17.30       -5.94     63.91 o 
  -5  16  13      112.45      184.63     56.07 o 
  -3  16  13      312.65      469.92     69.72 o 
  -1  16  13      270.78      324.73     68.11 o 
   1  16  13      192.28      226.62     91.00 o 
   3  16  13       44.49        7.27     43.42 o 
   5  16  13        0.57       47.11     61.00 o 
   7  16  13       26.17       96.60    115.72 o 
  -4  17  13        3.31       -6.49    127.77 o 
  -2  17  13        2.61       54.09     60.86 o 
   0  17  13        0.08      -14.26     52.72 o 
   2  17  13       10.84       20.91     60.58 o 
   4  17  13       16.33       42.08    105.68 o 
   1   1  14      896.03      853.93     61.49 o 
   0   2  14     4099.29     3918.10    150.77 o 
   2   2  14      498.01      503.21     51.22 o 
  -1   3  14        0.32        2.99     23.73 o 
   1   3  14      517.83      417.53     42.57 o 
   3   3  14       13.61      100.45     38.64 o 
  -2   4  14     1527.70     1576.53     99.07 o 
   0   4  14      964.99      854.46     71.58 o 
   2   4  14        2.09      -20.64     31.58 o 
   4   4  14        1.06        1.02     30.05 o 
  -3   5  14      717.26      764.01     77.78 o 
  -1   5  14       34.31       28.03     28.39 o 
   1   5  14      208.50      200.15     37.41 o 
   3   5  14     2138.45     1777.59    124.72 o 
   5   5  14      170.74      195.22     41.24 o 
  -4   6  14      619.58      733.92     64.52 o 
  -2   6  14      285.51      470.53     57.00 o 
   0   6  14     1007.18     1098.52     86.25 o 
   2   6  14      341.90      346.92     52.96 o 
   4   6  14      216.69      152.06     45.24 o 
   6   6  14       25.38       33.30     38.37 o 
  -5   7  14      335.08      424.10     84.07 o 
  -3   7  14      187.09      169.79     41.88 o 
  -1   7  14     1110.33     1194.37     94.51 o 
   1   7  14        0.01       13.76     32.63 o 
   3   7  14      447.55      374.30     60.67 o 
   5   7  14       53.72       59.73     39.76 o 
   7   7  14      190.16      283.07     74.47 o 
  -6   8  14       58.60       28.65     34.95 o 
  -4   8  14        0.10      -33.38     32.59 o 
  -2   8  14      310.56      263.15     45.45 o 
   0   8  14      648.99      759.75     96.96 o 
   2   8  14        4.81        4.17     33.35 o 
   4   8  14        1.01      -11.36     36.04 o 
   6   8  14       53.46       32.99     41.84 o 
   8   8  14      297.00      342.48     61.18 o 
  -7   9  14       13.33       22.40     39.74 o 
  -5   9  14      341.93      315.90     57.04 o 
  -3   9  14      156.97      122.02     41.54 o 
  -1   9  14        7.71       -7.58     34.89 o 
   1   9  14       33.95       44.63     39.34 o 
   3   9  14        0.52      -31.67     38.22 o 
   5   9  14       24.46       51.42     53.58 o 
   7   9  14       67.92       66.05     67.24 o 
   9   9  14       12.20       51.32     43.91 o 
  -8  10  14      130.96      244.95     57.00 o 
  -6  10  14        0.40       37.78     40.56 o 
  -4  10  14      593.14      559.75     69.01 o 
  -2  10  14      206.36      187.90     45.00 o 
   0  10  14      373.66      233.75     59.85 o 
   2  10  14        5.91       -6.06     32.85 o 
   4  10  14      117.17       46.76     41.94 o 
   6  10  14      267.32      359.88    149.37 o 
   8  10  14       17.66        7.89     47.99 o 
  10  10  14        0.24      -37.52     53.03 o 
  -9  11  14      152.68      169.80     65.15 o 
  -7  11  14       21.14       21.91     51.46 o 
  -5  11  14       97.43      132.36     45.22 o 
  -3  11  14      257.39      182.56     48.18 o 
  -1  11  14      119.54      130.08     43.99 o 
   1  11  14       18.49       49.54     42.51 o 
   3  11  14       30.28      -38.04     40.76 o 
   5  11  14       57.87       18.91     46.68 o 
   7  11  14      277.59      242.18    135.21 o 
   9  11  14      127.83      208.28     78.84 o 
  11  11  14        3.77       29.44     53.91 o 
 -10  12  14        0.68       -6.54     56.32 o 
  -8  12  14        4.08      -28.30     51.61 o 
  -6  12  14       98.97      123.12     48.43 o 
  -4  12  14      318.20      516.17     66.40 o 
  -2  12  14       25.00       19.95     41.76 o 
   0  12  14       68.92       87.41     45.65 o 
   2  12  14       10.16       43.07     41.20 o 
   4  12  14      190.63      116.87     53.23 o 
   6  12  14      133.72      132.16     56.53 o 
   8  12  14        0.20      -33.69     46.85 o 
  10  12  14      125.32       97.75     59.51 o 
  -9  13  14      465.25      530.72     83.09 o 
  -7  13  14       85.18       80.38     50.94 o 
  -5  13  14       51.00       32.16     43.78 o 
  -3  13  14       35.17       31.53     42.08 o 
  -1  13  14       11.68       39.56     47.38 o 
   1  13  14       12.34       34.19     47.51 o 
   3  13  14      224.57      245.17     66.87 o 
   5  13  14      274.99      292.21     90.15 o 
   7  13  14       39.57      174.22     75.40 o 
   9  13  14        8.51       41.63     57.37 o 
  -8  14  14       58.55       65.70     83.51 o 
  -6  14  14        6.22      -64.26     42.84 o 
  -4  14  14        0.07       36.82     47.05 o 
  -2  14  14        5.04       17.05     66.61 o 
   0  14  14        7.68        2.54     48.05 o 
   2  14  14       26.46       61.95     50.82 o 
   4  14  14       77.96       15.96     48.11 o 
   6  14  14       46.45       58.36    142.75 o 
   8  14  14       33.41      -41.50     80.65 o 
  -5  15  14       42.87       45.76     49.32 o 
  -3  15  14       78.14      169.34     63.02 o 
  -1  15  14        0.08       15.92     48.32 o 
   1  15  14        4.94       -3.93     48.19 o 
   3  15  14       69.79      114.59     53.13 o 
   5  15  14        0.40       67.70     62.52 o 
  -2  16  14       23.61       44.30     69.81 o 
   0  16  14       16.46       98.77     69.16 o 
   2  16  14       12.08      -65.04     95.16 o 
   0   1  15        7.07       13.09     26.25 o 
  -1   2  15        0.27        1.76     27.76 o 
   1   2  15      760.19      639.61     62.92 o 
  -2   3  15        4.04       30.70     28.29 o 
   0   3  15       32.55        0.27     32.12 o 
   2   3  15        6.08        6.95     35.10 o 
  -3   4  15      215.91      268.85     43.54 o 
  -1   4  15       30.82       52.43     32.32 o 
   1   4  15        2.31        8.27     33.45 o 
   3   4  15       22.91        2.08     37.91 o 
  -4   5  15     1007.06     1005.68     79.80 o 
  -2   5  15       95.30      144.37     46.37 o 
   0   5  15       89.77       59.64     33.44 o 
   2   5  15       88.77      117.71     41.02 o 
   4   5  15      290.45      367.13    122.35 o 
  -5   6  15      109.28      283.30     65.94 o 
  -3   6  15     1594.55     1674.47    145.79 o 
  -1   6  15      486.29      443.55     79.95 o 
   1   6  15     1003.46      745.65    102.86 o 
   3   6  15      713.48      663.99     74.71 o 
   5   6  15        5.64      -28.15     37.34 o 
  -6   7  15      167.80      115.92     53.94 o 
  -4   7  15       23.03       47.49     37.80 o 
  -2   7  15      149.15      151.98     44.23 o 
   0   7  15        4.98       48.99     40.18 o 
   2   7  15       14.99       34.52     37.93 o 
   4   7  15        4.08       80.32     47.81 o 
   6   7  15      104.73      108.12     49.36 o 
  -7   8  15      140.56      150.83     48.68 o 
  -5   8  15       54.34      148.54     45.05 o 
  -3   8  15       13.24       44.68     37.78 o 
  -1   8  15       22.90       44.85     36.64 o 
   1   8  15     1193.42     1126.66    112.24 o 
   3   8  15      336.57      359.34     64.25 o 
   5   8  15      121.56      117.81     64.72 o 
   7   8  15        0.06        6.22     43.01 o 
  -8   9  15      139.38      125.82     49.50 o 
  -6   9  15     1180.81     1398.19    124.67 o 
  -4   9  15      255.98      246.47     52.11 o 
  -2   9  15       61.06       87.45     42.53 o 
   0   9  15      489.91      574.87     81.73 o 
   2   9  15      216.87      207.65     79.34 o 
   4   9  15       55.75       73.92     51.15 o 
   6   9  15       11.02       72.29     53.59 o 
   8   9  15        8.60       -7.52     48.49 o 
  -9  10  15       95.81       83.00     50.33 o 
  -7  10  15      283.12      280.95     92.99 o 
  -5  10  15       49.66       72.29     43.23 o 
  -3  10  15      282.54      298.47     56.79 o 
  -1  10  15      365.61      512.10     73.14 o 
   1  10  15      170.56      204.14     57.14 o 
   3  10  15      216.60      205.39     53.73 o 
   5  10  15       71.95      111.81    187.70 o 
   7  10  15       17.52       12.46     48.42 o 
   9  10  15       39.81      129.27     54.41 o 
 -10  11  15        8.47       -3.58     84.54 o 
  -8  11  15      142.14      194.83     62.06 o 
  -6  11  15      128.03      286.07     60.31 o 
  -4  11  15       57.27       61.66     45.81 o 
  -2  11  15        0.33      -16.80     38.40 o 
   0  11  15       18.27       58.55     46.28 o 
   2  11  15       82.34       62.17     52.08 o 
   4  11  15        0.04       38.46     49.04 o 
   6  11  15        8.98      124.62     63.62 o 
   8  11  15        6.93       36.79     52.88 o 
  10  11  15        2.02       81.45     89.15 o 
  -9  12  15       10.18       14.35    118.12 o 
  -7  12  15        7.24       50.61     53.28 o 
  -5  12  15       10.83       26.54     45.56 o 
  -3  12  15      159.81      165.99     51.83 o 
  -1  12  15       20.52       28.38     54.50 o 
   1  12  15       22.04        1.22     43.13 o 
   3  12  15       51.01      -60.83     54.50 o 
   5  12  15      130.67      207.74     65.95 o 
   7  12  15      630.77      970.53    341.19 o 
   9  12  15        0.40      -30.79     79.72 o 
  -6  13  15       52.14       32.33     50.64 o 
  -4  13  15      344.80      293.00     83.09 o 
  -2  13  15        7.34       67.96     60.05 o 
   0  13  15      298.94      431.31     72.76 o 
   2  13  15      180.09      312.27     77.43 o 
   4  13  15        4.34       -3.19     47.92 o 
   6  13  15      111.74      226.34    197.64 o 
  -5  14  15       69.37      -10.23     67.92 o 
  -3  14  15       47.06       74.11     52.34 o 
  -1  14  15      211.95      240.23     62.33 o 
   1  14  15        0.20       70.78     54.19 o 
   3  14  15       45.06        7.68     61.44 o 
   5  14  15       21.56       86.08    121.46 o 
   0  15  15       58.88       44.47    120.51 o 
   0   0  16        0.44       -9.18     59.17 o 
   1   1  16       24.50       25.56     34.56 o 
   0   2  16      713.86      760.68     78.99 o 
   2   2  16      308.11      369.96     49.71 o 
  -1   3  16      147.60      195.92     46.42 o 
   1   3  16       29.42      105.94     53.91 o 
   3   3  16       69.75      127.64     38.62 o 
  -2   4  16        0.62       41.24     35.71 o 
   0   4  16      207.02      266.17     51.87 o 
   2   4  16      133.16       30.76     43.66 o 
   4   4  16       27.10       52.70     39.31 o 
  -3   5  16      217.48      261.80     50.58 o 
  -1   5  16      583.81      677.16     69.83 o 
   1   5  16       39.90       75.45     57.57 o 
   3   5  16       95.05      103.20     49.96 o 
   5   5  16       71.35       33.46     39.44 o 
  -4   6  16      975.45     1121.20    159.79 o 
  -2   6  16      709.29      867.31     83.40 o 
   0   6  16       90.13       95.49     52.65 o 
   2   6  16       79.09      190.49     52.40 o 
   4   6  16      103.24      117.67     47.98 o 
   6   6  16       38.45       -0.42     40.21 o 
  -5   7  16       25.82      105.59     49.75 o 
  -3   7  16      393.86      359.58     62.85 o 
  -1   7  16        0.68       40.05     38.09 o 
   1   7  16       21.80       93.81     51.53 o 
   3   7  16      279.46      272.01     65.80 o 
   5   7  16       30.01        2.99     43.04 o 
   7   7  16       15.12       57.59     45.38 o 
  -6   8  16       69.10       84.42     49.86 o 
  -4   8  16      164.41      151.29     49.02 o 
  -2   8  16      149.86      211.47     50.47 o 
   0   8  16        1.45       47.52     56.12 o 
   2   8  16       14.96      104.42     49.74 o 
   4   8  16      220.57      406.84    112.46 o 
   6   8  16        1.10       -1.76     49.11 o 
   8   8  16      399.54      335.94     63.26 o 
  -7   9  16        6.89       14.79     50.41 o 
  -5   9  16      139.92      239.23     70.69 o 
  -3   9  16       88.58       33.43     44.18 o 
  -1   9  16       35.53       79.75     48.13 o 
   1   9  16       39.44       44.42     61.69 o 
   3   9  16      439.14      375.33     74.38 o 
   5   9  16      206.89      351.90     72.85 o 
   7   9  16        0.94       48.95     59.52 o 
   9   9  16      140.20       45.16     52.29 o 
  -8  10  16      328.96      397.18    124.66 o 
  -6  10  16       20.30       87.08     54.73 o 
  -4  10  16      117.04      252.54     59.30 o 
  -2  10  16       50.65       -6.93     44.03 o 
   0  10  16      361.01      352.82     75.74 o 
   2  10  16       16.60       29.31     50.70 o 
   4  10  16       35.47      131.01     58.91 o 
   6  10  16      156.64      279.55    173.28 o 
   8  10  16       39.19       59.00     69.56 o 
  -7  11  16        0.32        2.30     73.50 o 
  -5  11  16        7.11       -2.47     48.36 o 
  -3  11  16      369.69      325.16     61.19 o 
  -1  11  16       61.99       63.07     58.04 o 
   1  11  16       15.86       -2.37     49.64 o 
   3  11  16        4.06      -15.75     51.02 o 
   5  11  16       83.74       68.37     60.35 o 
   7  11  16        0.20      181.94     92.85 o 
  -6  12  16        6.51       12.29    100.18 o 
  -4  12  16      158.40      114.56     50.69 o 
  -2  12  16        1.21       26.91     56.27 o 
   0  12  16      162.11      148.50     73.58 o 
   2  12  16      178.67      264.93     86.00 o 
   4  12  16       96.89      140.10     75.25 o 
   6  12  16      103.58      -31.82     82.52 o 
  -3  13  16       92.34      112.10    202.04 o 
  -1  13  16      176.96      332.62    272.10 o 
   1  13  16       89.71       21.52    136.77 o 
   3  13  16       17.49      236.71    138.68 o 
   0   1  17       13.06        4.23     43.07 o 
  -1   2  17       27.89      105.97     51.15 o 
   1   2  17      134.43       99.33     57.89 o 
  -2   3  17       21.95      108.09     59.08 o 
   0   3  17       53.53       47.70     51.29 o 
   2   3  17       20.88       50.03     44.17 o 
  -3   4  17       34.79       53.44     46.92 o 
  -1   4  17      457.44      469.09     68.73 o 
   1   4  17      497.62      504.47    149.15 o 
   3   4  17       29.30      128.50     48.04 o 
  -4   5  17        6.10       -1.05     45.20 o 
  -2   5  17        3.50       47.33     46.82 o 
   0   5  17        1.43       85.68     53.84 o 
   2   5  17      308.13      251.20     69.28 o 
   4   5  17       62.22      205.80     51.57 o 
  -5   6  17      111.36      151.19     57.27 o 
  -3   6  17      495.50      469.96     81.71 o 
  -1   6  17      101.11       89.86     60.12 o 
   1   6  17        0.27       -1.89     47.91 o 
   3   6  17      100.82      225.50     66.46 o 
   5   6  17       60.71       51.83     45.58 o 
  -6   7  17      274.10      328.88     97.95 o 
  -4   7  17       27.88       58.69     49.37 o 
  -2   7  17       74.32      127.24     46.88 o 
   0   7  17      107.42       65.08     61.65 o 
   2   7  17      164.33      221.19     63.04 o 
   4   7  17      119.14      208.70    133.42 o 
   6   7  17       23.75       18.32     49.55 o 
  -7   8  17        2.04       57.15     54.90 o 
  -5   8  17      135.01      212.42     60.22 o 
  -3   8  17        9.96       13.06     43.93 o 
  -1   8  17      112.26      157.63     64.62 o 
   1   8  17        0.30       29.48     70.13 o 
   3   8  17        7.15       58.88     60.54 o 
   5   8  17      324.79      424.53    141.42 o 
   7   8  17       13.52       27.35     60.44 o 
  -6   9  17       43.96       -2.45     57.97 o 
  -4   9  17      345.19      577.76     81.47 o 
  -2   9  17      328.21      163.48     62.61 o 
   0   9  17       29.57       36.99     51.33 o 
   2   9  17       61.45      125.97     58.20 o 
   4   9  17       18.07       63.74    164.20 o 
   6   9  17      327.41      380.18    101.14 o 
  -5  10  17       45.93      135.27     78.56 o 
  -3  10  17       37.91       88.49     60.35 o 
  -1  10  17       88.26      103.10     99.12 o 
   1  10  17      172.92      344.26     82.48 o 
   3  10  17      131.64       47.24     72.13 o 
   5  10  17        3.77      191.71    447.83 o 
  -2  11  17      239.66      336.48     89.79 o 
   0  11  17       14.02       -5.88     67.05 o 
   2  11  17      291.89      166.10     90.03 o 
   1   1  18      185.97       -7.65     96.60 o 
   0   2  18      275.09      194.27     90.78 o 
   2   2  18      201.65      323.55     79.47 o 
  -1   3  18       21.19       84.58     66.98 o 
   1   3  18      488.23      624.29    112.68 o 
   3   3  18       15.77      144.39     81.37 o 
  -2   4  18      109.26      267.16     83.84 o 
   0   4  18      161.45      192.72     74.46 o 
   2   4  18      226.29      291.74     86.45 o 
   4   4  18      240.54      443.48     85.53 o 
  -3   5  18       26.24      176.36     63.11 o 
  -1   5  18       63.54       24.65     54.46 o 
   1   5  18      137.43      205.35     63.19 o 
   3   5  18      323.78      377.65     81.10 o 
   5   5  18        1.61       44.31     62.05 o 
  -4   6  18      105.35      253.58     62.81 o 
  -2   6  18      128.88       86.32     61.90 o 
   0   6  18      151.84      285.54     85.42 o 
   2   6  18       62.86       59.54     66.84 o 
   4   6  18      227.59      610.05    114.51 o 
   6   6  18      200.37      209.39     67.07 o 
  -5   7  18      112.77      153.20     67.09 o 
  -3   7  18       32.40      -27.67     54.52 o 
  -1   7  18      132.05      136.60     69.11 o 
   1   7  18       59.93      122.45     60.69 o 
   3   7  18       56.34      230.37    318.02 o 
   5   7  18      367.24      597.96    189.75 o 
  -2   8  18      325.25      258.67     74.90 o 
   0   8  18       74.69       79.63     59.97 o 
   2   8  18       28.38       56.34     53.85 o 
  -1   2  19        2.42       56.43    117.16 o 
   1   2  19        1.01      131.82     79.88 o 
  -2   3  19      121.44      142.73     94.99 o 
   0   3  19       91.73      141.55    128.64 o 
   2   3  19       37.58      138.04     68.24 o 
  -1   4  19        1.09       16.85     87.14 o 
   1   4  19      168.77      117.89     70.57 o 
                                                 
